# Supplementary material for: Optimized network inference for immune diseased single cells
Source: Front Immunol. 2025 Jul 24;16:1597862. doi: 10.3389/fimmu.2025.1597862 (PMC12328306; doi:10.3389/fimmu.2025.1597862)
Supplement: Supplementary file 2 [file DataSheet2.csv]

	p.kmeans.cluster
AC010883.3 → MT-ND6	8
AC012358.1 → MT-ND6	8
AC020743.3 → MT-ND6	8
AC034198.2 → MT-ND6	6
AC068492.1 → MT-ND6	8
AC068492.1 → TMEM240	8
AC098484.2 → MT-ND6	2
AC108488.3 → MT-ND6	8
AL009181.1 → MT-ND6	8
AL137857.1 → AL354956.1	8
AL137857.1 → CHD5	8
AL157402.1 → MT-ND6	5
AL353135.1 → MT-ND6	8
AL357500.1 → MT-ND6	8
AL357552.2 → MT-ND6	5
AL357552.2 → PUSL1	8
AL357552.2 → TMEM240	8
AL513365.2 → MT-ND6	1
AL513365.2 → TMEM240	8
AL513365.2 → TNFRSF9	8
AL590434.1 → MT-ND6	8
AL592166.1 → HES4	8
AL592166.1 → MT-ND6	5
AP001363.2 → MT-ND6	8
BX470102.1 → MT-ND6	8
CAPZB → CHD5	8
CAPZB → MT-ND6	8
CD8A → MT-ND6	10
CHD5 → HES4	2
CHD5 → MT-ND6	3
CHD5 → PLEKHG5	8
CHD5 → TMEM240	5
COL9A2 → CHD5	8
CTNNAL1 → MT-ND6	8
ENTPD3 → CHD5	8
FAM167B → MT-ND6	10
FGD2 → MT-ND6	8
HADH → CHD5	8
HADH → MT-ND6	8
HES4 → MT-ND6	2
IGF2BP3 → MT-ND6	8
KCNA3 → MT-ND6	8
LINC00339 → MDS2	8
LINC00339 → MT-ND6	2
MAB21L2 → MT-ND6	8
MDS2 → AL357552.2	8
MDS2 → MT-ND6	5
MDS2 → TMEM240	8
MMP25 → CHD5	8
MT-ND6 → HES4	2
MT-ND6 → PUSL1	8
MT-ND6 → TMEM240	8
MXRA8 → MT-ND6	5
NADK → HES4	5
NDUFB10 → MT-ND6	8
PKN2 → CHD5	8
PNRC2 → CHD5	8
PNRC2 → MT-ND6	4
POLR3GL → MT-ND6	5
RAB13 → MT-ND6	8
S100A5 → MT-ND6	8
SLC25A38 → MT-ND6	8
SLC66A1 → CHD5	8
SLC66A1 → TMEM240	8
TMEM240 → CHD5	8
TMEM240 → MMP23B	8
TMEM240 → MT-ND6	2
TRABD2A → CHD5	8
TRABD2A → MT-ND6	5
UBXN11 → CHD5	2
UBXN11 → MT-ND6	10
UBXN11 → SLC45A1	8
AC009185.1 → MT-ND6	4
AC011388.1 → MT-ND6	4
AC018607.1 → MT-ND6	4
AC044849.1 → MT-ND6	4
AC069431.1 → MT-ND6	4
AC098820.3 → MT-ND6	4
AL031432.5 → MT-ND6	6
AL121985.1 → MT-ND6	4
AL136984.1 → MT-ND6	4
AL137857.1 → AL357552.2	4
AL357552.2 → CHD5	4
AL357552.2 → TMEM201	4
AL391834.2 → MT-ND6	4
AL603910.1 → MT-ND6	4
ATG10-AS1 → MT-ND6	4
BTK → MT-ND6	4
BYSL → MT-ND6	4
CEP85 → MT-ND6	7
ELOA → MT-ND6	4
IQCG → MT-ND6	6
KYNU → MT-ND6	4
LRRC40 → MT-ND6	1
MANBA → MT-ND6	4
MED18 → MT-ND6	4
MSH6 → MT-ND6	4
NCMAP → MT-ND6	7
NKIRAS1 → MT-ND6	4
PATL2 → MT-ND6	4
RCAN3AS → MT-ND6	4
SAFB → MT-ND6	4
SAMD11 → MT-ND6	4
SLC45A1 → MT-ND6	4
SLC66A1 → MT-ND6	5
SPACA4 → MT-ND6	4
ST7L → MT-ND6	4
TEX44 → MT-ND6	4
TMEM169 → MT-ND6	4
TNF → MT-ND6	4
AC098484.2 → HES4	7
ADAMTSL4-AS1 → MT-ND6	7
AHDC1 → MT-ND6	7
AL031283.1 → HES4	7
AL031283.1 → MT-ND6	7
AL137800.1 → MT-ND6	7
AL139424.2 → MT-ND6	7
AL357552.2 → HES4	7
AL450992.1 → MT-ND6	7
AL450992.3 → MT-ND6	7
AP000769.6 → MT-ND6	7
CAPZB → HES4	7
CD4 → AC098484.2	7
CD4 → AL137857.1	7
CD4 → AL139424.2	7
CD4 → AL357552.2	7
CD4 → CEP85	7
CD4 → CHD5	7
CD4 → HES4	7
CD4 → LINC00339	7
CD4 → MDS2	7
CD4 → MRPS15	7
CD4 → MT-ND6	7
CD4 → NADK	7
CD4 → PGLYRP4	7
CD4 → RAB13	7
CD4 → UBXN11	7
CFL2 → AC098484.2	7
CHD5 → MXRA8	7
CHD5 → NPHP4	7
CNOT11 → MT-ND6	7
DPH2 → MT-ND6	7
HORMAD1 → MT-ND6	7
KLB → MT-ND6	7
LINC02574 → MT-ND6	7
MDS2 → HES4	7
MT-ND6 → AL021920.3	7
MT-ND6 → NPHP4	7
MT-ND6 → PRKCZ-AS1	7
MXRA8 → CHD5	7
NADK → MT-ND6	7
NPHP4 → HES4	7
NPHP4 → MT-ND6	7
OTP → MT-ND6	7
PRKAA1 → MT-ND6	7
PTBP2 → MT-ND6	7
RPF1 → MT-ND6	7
RPL13A → MT-ND6	7
SLC66A1 → HES4	7
VIM-AS1 → MT-ND6	7
ZBTB11-AS1 → MT-ND6	7
AC004492.1 → CHD5	6
AC005258.2 → MDS2	6
AC007342.5 → CHD5	9
AC011455.1 → CHD5	6
AC011912.1 → MT-ND6	6
AC018695.3 → AL137857.1	6
AC027702.1 → NADK	6
AC063962.1 → AL592166.1	6
AC067945.3 → CEP85	6
AC068196.1 → MT-ND6	6
AC078778.1 → UBXN11	6
AC090198.1 → UBXN11	6
AC092171.2 → CHD5	6
AC093503.1 → UBXN11	6
AC108673.3 → CHD5	6
AL009031.1 → MDS2	6
AL136985.3 → EVI5	6
AL645929.2 → CHD5	6
ALCAM → CHD5	6
AP000553.3 → MT-ND6	6
ATXN3 → AL592166.1	6
C1orf112 → MDS2	6
C1orf137 → MT-ND6	6
C1orf56 → MDS2	6
C7orf25 → CHD5	6
DPM3 → MT-ND6	6
FAM25A → MT-ND6	6
FMO4 → MT-ND6	6
GART → MDS2	6
IL24 → AL137857.1	6
IQCC → HES4	6
JSRP1 → CHD5	6
KARS → MDS2	6
KLHL3 → MT-ND6	6
KLRF1 → UBXN11	6
KRT17 → CHD5	6
KYNU → CEP85	6
LINC00641 → CHD5	6
LINC01136 → UBXN11	6
LINC02074 → UBXN11	6
LINC02543 → CHD5	6
MEX3A → MDS2	6
NCMAP → CHD5	6
NRBF2 → MT-ND6	6
ORM2 → CHD5	6
PANX3 → CHD5	6
PBX2 → CHD5	6
PCCB → AL137857.1	6
PHF23 → CHD5	6
PIDD1 → MT-ND6	6
PIGN → CHD5	6
PIGW → CHD5	6
QPRT → MT-ND6	6
RAVER2 → UBXN11	6
SLC26A11 → AL592166.1	6
SMPD4 → NADK	6
STIL → CHD5	6
SYNCRIP → MT-ND6	6
TMED2-DT → MT-ND6	6
TRAPPC3 → NADK	6
WDR36 → CEP85	6
AAMP → MT-ND6	6
AC008149.2 → CHD5	6
AC008966.2 → CHD5	6
AC009053.3 → CHD5	6
AC009185.1 → MDS2	6
AC011510.1 → CHD5	6
AC012368.2 → MDS2	6
AC016644.1 → AL357552.2	6
AC027243.2 → MT-ND6	6
AC073569.2 → CHD5	6
AC093423.2 → MT-ND6	6
AC104462.1 → MT-ND6	6
AC104633.2 → UBXN11	6
AC112187.3 → MT-ND6	6
AC115676.1 → CHD5	6
AL162394.1 → CHD5	6
AL358053.1 → CHD5	6
AL592429.2 → CHD5	6
AL683813.1 → AL136985.3	6
ALDH16A1 → UBXN11	6
BHLHE40-AS1 → MT-ND6	6
C19orf84 → CHD5	6
C1orf112 → MT-ND6	6
CCDC195 → MT-ND6	6
CCDC27 → CHD5	6
CD79A → MT-ND6	6
CTNNAL1 → CHD5	6
CXCL13 → UBXN11	6
CYBRD1 → MDS2	6
DCLK2 → AC098484.2	6
FAM210A → MT-ND6	6
GALC → CHD5	6
GIMAP7 → CHD5	6
GPR160 → CHD5	6
IFNGR2 → MDS2	6
IL5RA → LINC00339	6
KCNG1 → MDS2	6
KYNU → CHD5	6
LHX4 → CHD5	6
LINC00331 → CHD5	6
LINC00858 → AL357552.2	6
LINC00858 → CHD5	6
MAGIX → CHD5	6
MCMDC2 → MT-ND6	6
MTMR2 → AL357552.2	6
NECTIN3 → MT-ND6	6
NFU1 → CEP85	6
NXF1 → CHD5	6
PANX2 → CHD5	6
RAP1GAP → CHD5	6
RCAN3AS → CHD5	6
RNF139-AS1 → HES4	6
RPIA → MDS2	6
RUSC1 → MT-ND6	6
SCAF1 → CHD5	6
SCAMP1 → MDS2	6
SDC1 → AL136115.3	6
SLC38A6 → MT-ND6	6
SP110 → UBXN11	6
STK4-AS1 → MT-ND6	6
TMEM177 → CHD5	6
TRNT1 → MDS2	6
AC004975.2 → UBXN11	1
AC005803.1 → CHD5	1
AC005944.1 → CEP85	1
AC006017.1 → RAB13	1
AC008040.1 → CHD5	1
AC008119.1 → CEP85	1
AC009053.3 → MT-ND6	1
AC009065.8 → CHD5	1
AC010542.4 → MDS2	1
AC010894.3 → CHD5	1
AC012676.1 → CEP85	1
AC016396.2 → MT-ND6	1
AC016587.1 → CHD5	1
AC016644.1 → MDS2	1
AC017099.2 → CEP85	1
AC018545.1 → CHD5	1
AC068282.1 → MT-ND6	1
AC074366.1 → CHD5	1
AC074366.1 → MT-ND6	1
AC083949.1 → MDS2	1
AC092755.1 → CHD5	1
AC093879.2 → MDS2	1
AC104564.2 → CHD5	1
AC104633.2 → LINC00339	1
AC107464.3 → MDS2	1
AC113194.1 → MDS2	1
AC114802.1 → MDS2	1
ADORA3 → CHD5	1
AKAP5 → MDS2	1
AL031432.1 → MDS2	1
AL035541.1 → CHD5	1
AL049597.2 → CHD5	1
AL133245.1 → CHD5	1
AL133245.1 → MT-ND6	1
AL160035.1 → MT-ND6	1
AL355981.1 → MDS2	1
AL356299.2 → AL592166.1	1
AL645728.1 → MT-ND6	1
ASMTL → UBXN11	1
BCAR4 → CHD5	1
BCAR4 → MDS2	1
BIRC2 → CHD5	1
CCDC115 → MT-ND6	1
CCIN → MDS2	1
CD19 → AL592166.1	1
CD19 → UBXN11	1
CDKL3 → MT-ND6	1
COX20 → CHD5	1
CXCL13 → AC098484.2	1
DARS2 → CHD5	1
DCAF12 → CHD5	1
FAM184A → CHD5	1
GPR3 → MT-ND6	1
HES7 → UBXN11	1
HIF1A-AS1 → UBXN11	1
IGF2BP2-AS1 → CEP85	1
IP6K2 → MT-ND6	1
IRAK1BP1 → AL592166.1	1
KLHL15 → MDS2	1
KLHL6-AS1 → CHD5	1
LCN2 → MT-ND6	1
LEAP2 → MDS2	1
LINC00881 → UBXN11	1
LINC01301 → MT-ND6	1
LINC01341 → CHD5	1
LINC01426 → AL592166.1	1
LINC02202 → CHD5	1
LINC02601 → CHD5	1
MAMDC4 → CHD5	1
METTL16 → CHD5	1
MRPL33 → CHD5	1
MYRF → CHD5	1
NIF3L1 → BX470102.1	1
NR2F1 → CHD5	1
OR1F1 → MT-ND6	1
PCCB → EVI5	1
PCYOX1 → CHD5	1
PMPCB → CHD5	1
PRDM14 → CHD5	1
PRSS36 → CHD5	1
RALY-AS1 → CHD5	1
RBM34 → AL592166.1	1
RGL2 → CHD5	1
RIT1 → CHD5	1
ROMO1 → MDS2	1
SAMM50 → UBXN11	1
SERP1 → AL592166.1	1
SLC13A5 → EVI5	1
SLC25A12 → CEP85	1
SLC26A11 → UBXN11	1
SUZ12 → CHD5	1
THSD7B → MT-ND6	1
TNFRSF9 → HES4	1
TSPOAP1-AS1 → CHD5	1
ZC3HAV1L → CEP85	1
AC007163.1 → CHD5	9
AC008964.1 → MT-ND6	9
AC009185.1 → CHD5	9
AC012368.2 → SLC66A1	9
AC022217.3 → MDS2	9
AC034236.2 → HES4	9
AC079354.2 → CHD5	9
AC091614.1 → AL357552.2	9
AC093010.3 → CHD5	9
AC093010.3 → MT-ND6	9
AC104170.1 → MDS2	9
AC243547.2 → CHD5	9
ADAMTSL4 → MDS2	9
AL031733.2 → CHD5	9
AL138749.1 → CEP85	9
AL513493.1 → MXRA8	9
AL732292.2 → MT-ND6	9
APOA1-AS → BX470102.1	9
BYSL → CHD5	9
CABP4 → CHD5	9
CHD5 → TNFRSF1B	9
CHP2 → MT-ND6	9
CRB2 → CHD5	9
FAM168B → MT-ND6	9
FCGR3B → HES4	9
FCGR3B → MDS2	9
GPER1 → HES4	9
HERC5 → MT-ND6	9
IDI2-AS1 → CHD5	9
IGHD1-1 → MDS2	9
ITFG1-AS1 → CHD5	9
KIF3C → MT-ND6	9
LINC00332 → AC098484.2	9
LINC02201 → NADK	9
MAP7D1 → UBXN11	9
MTMR2 → LINC00339	9
MYL9 → CHD5	9
PNO1 → CHD5	9
POLR3GL → CEP85	9
RHD → HES4	9
RPA3 → MDS2	9
RUSC1 → AC098484.2	9
SLC45A1 → CHD5	9
SPDL1 → HES4	9
SPDL1 → MT-ND6	9
TASOR → LINC00339	9
TMEM177 → MDS2	9
TYK2 → CEP85	9
UBXN11 → HES4	9
USF1 → MT-ND6	9
ZAP70 → MT-ND6	9
