# Supplementary material for: Optimized network inference for immune diseased single cells
Source: Front Immunol. 2025 Jul 24;16:1597862. doi: 10.3389/fimmu.2025.1597862 (PMC12328306; doi:10.3389/fimmu.2025.1597862)
Supplement: Supplementary file 3 [file Table1.xlsx]

## Sheet: Export Summary
	This document was exported from Numbers. Each table was converted to an Excel worksheet. All other objects on each Numbers sheet were placed on separate worksheets. Please be aware that formula calculations may differ in Excel.
	Numbers Sheet Name	Numbers Table Name	Excel Worksheet Name
	SLE-main
		Table 1	SLE-main
	SLE-main
		Table 1	SLE-main
	PCs - SLE1
		Table 1	PCs - SLE1
	PCs - SLE2
		Table 1	PCs - SLE2
	PCs - SLE3
		Table 1	PCs - SLE3
	MBCs - SLE1
		Table 1	MBCs - SLE1
	MBCs - SLE2
		Table 1	MBCs - SLE2
	MBCs - SLE3
		Table 1	MBCs - SLE3
	MONOs - SLE1
		Table 1	MONOs - SLE1
	MONOs - SLE2
		Table 1	MONOs - SLE2
	MONOs - SLE3
		Table 1	MONOs - SLE3
	TC1s - SLE1
		Table 1	TC1s - SLE1
	TC1s - SLE2
		Table 1	TC1s - SLE2
	TC1s - SLE3
		Table 1	TC1s - SLE3
	TC2s - SLE1
		Table 1	TC2s - SLE1
	TC2s - SLE2
		Table 1	TC2s - SLE2
	TC2s - SLE3
		Table 1	TC2s - SLE3

## Sheet: SLE-main
SLEsize
CellType	Nr CellType	SLEpatient	genes per dataset	cells per dataset	Size MBs (gl+data)	Location	Jobexecution (series(s) or parallel(p))	Nr parallel hyperparameters	TotalRuntime-per-dataset-hr	MeanCPUs-nr	TotalCoreHours-hr
Monos	1	1	13592	1296	8.2	kay	p	8	1837	8	14696
Monos	1	2	12575	959	7	kay	p	8	501	8	4008
Monos	1	3	14415	533	8.8	kay	p	16	2101	8	16808
LDGs	2	1	9082	433	4	server	s	1
LDGs	2	2	6711	332	3	server	s	1
LDGs	2	3	11099	1690	6.1	server	s	1
PCs	3	1	14299	1063	8.3	kay	p	13	1824	40	72960
PCs	3	2	13556	1076	7.7	sonic	p	4	751	8	6008
PCs	3	3	14538	742	7.8	sonic	p	2	456	8	3648
MBCs	4	1	14421	1388	8.6	sonic	p	4	2609	8	20872
MBCs	4	2	13118	1309	7.6	sonic	p	2	262	8	2096
MBCs	4	3	14409	1289	8.1	sonic	p	8	455	8	3640
CD8TC2s	5	1	13276	336	6.4	kay	p	8	370	8	2960
CD8TC2s	5	2	11419	235	4.8	kay	p	8	168	8	1344
CD8TC2s	5	3	14926	535	7.8	kay	p	11	1103	8	8824
CD8TC1s	6	1	13332	551	7	kay	p	8	786	8	6288
CD8TC1s	6	2	11878	358	5	kay	p	3	94.1	8	752.8
CD8TC1s	6	3	15402	1081	9.3	kay	p	16	2037	8	16296
CD8TC17s	7	1	13636	588	7.2	kay	p	21	2210	8	17680
CD8TC17s	7	2	12829	481	6.5	kay	p	4	512	8	4096
CD8TC17s	7	3	15873	1022	9.8	kay	p	36	5077	8	40616
CD8TRegs	8	1	13867	667	7.6	kay	p	23	2004	8	16032
CD8TRegs	8	2	11498	239	4.9	kay	p	4	117	8	936
CD8TRegs	8	3	15845	1035	9.8	kay	p	13	1635	8	13080
CD4TCs	9	1	14434	1111	8.9	kay	p	33	4903	8	39224
CD4TCs	9	2	12494	387	6.2	kay	p	6	612	8	4896
CD4TCs	9	3	15400	923	9.4	kay	p	35	6034	8	48272
TOTAL				21659					51.691		0

## Sheet: PCs - SLE1
SLE1
Replicas (nr)	Runtime (hr)	CPUs (nr)	Core hrs (CPUs x runtime; hr)
1	212	40	8480
2	268	40	10720
3	263	40	10520
4	157	40	6280
5	262	40	10480
6	231	40	9240
7	151	40	6040
8	280	40	11200
Total	1824	320	72960
Mean	228	40	9120

## Sheet: PCs - SLE2
SLE2
Replicas (nr)	Runtime (hr)	CPUs (nr)	Core hrs (CPUs x runtime; hr)
1	134	8	1072
2	158	8	1264
3	188	8	1504
4	17	8	136
5	70	8	560
6	45	8	360
7	115	8	920
8	24	8	192
Total	751	64	6008
Mean	93.875	8	751

## Sheet: PCs - SLE3
SLE3
Replicas (nr)	Runtime (hr)	CPUs (nr)	Core hrs (CPUs x runtime; hr)
1	87	8	696
2	78	8	624
3	55	8	440
4	41	8	328
5	62	8	496
6	30	8	240
7	30	8	240
8	73	8	584
Total	456	64	3648
Mean	57	8	456

## Sheet: MBCs - SLE1
SLE1
Replicas (nr)	Runtime (hr)	CPUs (nr)	Core hrs (CPUs x runtime; hr)
1	296	8	2368
2	432	8	3456
3	281	8	2248
4	175	8	1400
5	397	8	3176
6	413	8	3304
7	432	8	3456
8	183	8	1464
Total	2609	64	20872
Mean	326.125	8	2609

## Sheet: MBCs - SLE2
SLE2
Replicas (nr)	Runtime (hr)	CPUs (nr)	Core hrs (CPUs x runtime; hr)
1	31.5	8	252
2	31.5	8	252
3	31.5	8	252
4	31.5	8	252
5	34	8	272
6	34	8	272
7	34	8	272
8	34	8	272
Total	262	64	2096
Mean	32.75	8	262

## Sheet: MBCs - SLE3
SLE3
Replicas (nr)	Runtime (hr)	CPUs (nr)	Core hrs (CPUs x runtime; hr)
1	53.25	8	426
2	53.25	8	426
3	53.25	8	426
4	53.25	8	426
5	60.5	8	484
6	60.5	8	484
7	60.5	8	484
8	60.5	8	484
Total	455	64	3640
Mean	56.875	8	455

## Sheet: MONOs - SLE1
SLE1
Replicas (nr)	Runtime (hr)	CPUs (nr)	Core hrs (CPUs x runtime; hr)
1	281	8	2248
2	222	8	1776
3	218	8	1744
4	294	8	2352
5	265	8	2120
6	144	8	1152
7	200	8	1600
8	213	8	1704
Total	1837	64	14696
Mean	229.625	8	1837

## Sheet: MONOs - SLE2
SLE2
Replicas (nr)	Runtime (hr)	CPUs (nr)	Core hrs (CPUs x runtime; hr)
1	35	8	280
2	56	8	448
3	29	8	232
4	101	8	808
5	85	8	680
6	68	8	544
7	67	8	536
8	60	8	480
Total	501	64	4008
Mean	62.625	8	501

[truncated: 16 more sheets: MONOs - SLE3, TC1s - SLE1, TC1s - SLE2, TC1s - SLE3, TC2s - SLE1, TC2s - SLE2, TC2s - SLE3, TC17s - SLE1, TC17s - SLE2, TC17s - SLE3, TREGs - SLE1, TREGs - SLE2, TREGs - SLE3, THs - SLE1, THs - SLE2, THs - SLE3]
