# Supplementary material for: Optimized network inference for immune diseased single cells
Source: Front Immunol. 2025 Jul 24;16:1597862. doi: 10.3389/fimmu.2025.1597862 (PMC12328306; doi:10.3389/fimmu.2025.1597862)
Supplement: Supplementary file 4 [file Table2.xlsx]

## Sheet: Export Summary
	This document was exported from Numbers. Each table was converted to an Excel worksheet. All other objects on each Numbers sheet were placed on separate worksheets. Please be aware that formula calculations may differ in Excel.
	Numbers Sheet Name	Numbers Table Name	Excel Worksheet Name
	SLE-main
		Table 1	SLE-main
	PCs
		SLE1	PCs - SLE1
		SLE2	PCs - SLE2
		SLE3	PCs - SLE3
	MBCs
		SLE1	MBCs - SLE1
		SLE2	MBCs - SLE2
		SLE3	MBCs - SLE3
	MONOs
		SLE1	MONOs - SLE1
		SLE2	MONOs - SLE2
		SLE3	MONOs - SLE3
	TC1s
		SLE1	TC1s - SLE1
		SLE2	TC1s - SLE2
		SLE3	TC1s - SLE3
	TC2s
		SLE1	TC2s - SLE1
		SLE2	TC2s - SLE2
		SLE3	TC2s - SLE3
	TC17s
		SLE1	TC17s - SLE1
		SLE2	TC17s - SLE2
		SLE3	TC17s - SLE3
	TREGs
		SLE1	TREGs - SLE1
		SLE2	TREGs - SLE2
		SLE3	TREGs - SLE3
	THs
		SLE1	THs - SLE1
		SLE2	THs - SLE2
		SLE3	THs - SLE3

## Sheet: SLE-main
SLEsize
CellType	Nr CellType	SLEpatient	genes per dataset	cells per dataset	Size MBs (gl+data)	Location	Jobexecution (series(s) or parallel(p))	Nr parallel hyperparameters	TotalRuntime-per-dataset-hr	MeanCPUs-nr	TotalCoreHours-hr
Monos	1	1	13592	1296	8.2	kay	p	8	110	8	880
Monos	1	2	12575	959	7	kay	p	8	40.5	8	324
Monos	1	3	14415	533	8.8	kay	p	16	118.5	8	948
LDGs	2	1	9082	433	4	server	s	1
LDGs	2	2	6711	332	3	server	s	1
LDGs	2	3	11099	1690	6.1	server	s	1
PCs	3	1	14299	1063	8.3	kay	p	13	99	40	3960
PCs	3	2	13556	1076	7.7	sonic	p	4	50	8	400
PCs	3	3	14538	742	7.8	sonic	p	2	29	8	232
MBCs	4	1	14421	1388	8.6	sonic	p	4	50	8	400
MBCs	4	2	13118	1309	7.6	sonic	p	2	16.5	8	132
MBCs	4	3	14409	1289	8.1	sonic	p	8	25.1	8	200.8
CD8TC2s	5	1	13276	336	6.4	kay	p	8	20.5	8	164
CD8TC2s	5	2	11419	235	4.8	kay	p	8	11.5	8	92
CD8TC2s	5	3	14926	535	7.8	kay	p	11	63	8	504
CD8TC1s	6	1	13332	551	7	kay	p	8	46	8	368
CD8TC1s	6	2	11878	358	5	kay	p	3	6	8	48
CD8TC1s	6	3	15402	1081	9.3	kay	p	16	122	8	976
CD8TC17s	7	1	13636	588	7.2	kay	p	21	125.5	8	1004
CD8TC17s	7	2	12829	481	6.5	kay	p	4	31.9	8	255.2
CD8TC17s	7	3	15873	1022	9.8	kay	p	36	287	8	2296
CD8TRegs	8	1	13867	667	7.6	kay	p	23	121.5	8	972
CD8TRegs	8	2	11498	239	4.9	kay	p	4	7.9	8	63.2
CD8TRegs	8	3	15845	1035	9.8	kay	p	13	93	8	744
CD4TCs	9	1	14434	1111	8.9	sonic	p	33	306	8	2448
CD4TCs	9	2	12494	387	6.2	sonic	p	6	30	8	240
CD4TCs	9	3	15400	923	9.4	sonic	p	35	277	8	2216
TOTAL				21659					2.80565		0

## Sheet: PCs - SLE1
SLE1
Replicas (nr)	Runtime (hr)	CPUs (nr)	Core hrs (CPUs x runtime; hr)
1	13	40	520
2	13	40	520
3	14	40	560
4	13.5	40	540
5	12	40	480
6	11	40	440
7	10	40	400
8	12.5	40	500
Total	99	320	3960
Mean	12.375	40	495

## Sheet: PCs - SLE2
SLE2
Replicas (nr)	Runtime (hr)	CPUs (nr)	Core hrs (CPUs x runtime; hr)
1	7	8	56
2	5	8	40
3	6	8	48
4	6	8	48
5	6.5	8	52
6	7	8	56
7	8	8	64
8	4.5	8	36
Total	50	64	400
Mean	6.25	8	50

## Sheet: PCs - SLE3
SLE3
Replicas (nr)	Runtime (hr)	CPUs (nr)	Core hrs (CPUs x runtime; hr)
1	3	8	24
2	4	8	32
3	3.5	8	28
4	4.5	8	36
5	6	8	48
6	2	8	16
7	2	8	16
8	4	8	32
Total	29	64	232
Mean	3.625	8	29

## Sheet: MBCs - SLE1
SLE1
Replicas (nr)	Runtime (hr)	CPUs (nr)	Core hrs (CPUs x runtime; hr)
1	7	8	56
2	4	8	32
3	6	8	48
4	7	8	56
5	8	8	64
6	9	8	72
7	4	8	32
8	5	8	40
Total	50	64	400
Mean	6.25	8	50

## Sheet: MBCs - SLE2
SLE2
Replicas (nr)	Runtime (hr)	CPUs (nr)	Core hrs (CPUs x runtime; hr)
1	3	8	24
2	3	8	24
3	2	8	16
4	2	8	16
5	1	8	8
6	1.5	8	12
7	1	8	8
8	3	8	24
Total	16.5	64	132
Mean	2.0625	8	16.5

## Sheet: MBCs - SLE3
SLE3
Replicas (nr)	Runtime (hr)	CPUs (nr)	Core hrs (CPUs x runtime; hr)
1	3.5	8	28
2	3.6	8	28.8
3	4	8	32
4	4	8	32
5	3	8	24
6	2	8	16
7	3	8	24
8	2	8	16
Total	25.1	64	200.8
Mean	3.1375	8	25.1

## Sheet: MONOs - SLE1
SLE1
Replicas (nr)	Runtime (hr)	CPUs (nr)	Core hrs (CPUs x runtime; hr)
1	18	8	144
2	12	8	96
3	14	8	112
4	15	8	120
5	13	8	104
6	14	8	112
7	11	8	88
8	13	8	104
Total	110	64	880
Mean	13.75	8	110

## Sheet: MONOs - SLE2
SLE2
Replicas (nr)	Runtime (hr)	CPUs (nr)	Core hrs (CPUs x runtime; hr)
1	3.5	8	28
2	5	8	40
3	2	8	16
4	7	8	56
5	8	8	64
6	7	8	56
7	4	8	32
8	4	8	32
Total	40.5	64	324
Mean	5.0625	8	40.5

[truncated: 16 more sheets: MONOs - SLE3, TC1s - SLE1, TC1s - SLE2, TC1s - SLE3, TC2s - SLE1, TC2s - SLE2, TC2s - SLE3, TC17s - SLE1, TC17s - SLE2, TC17s - SLE3, TREGs - SLE1, TREGs - SLE2, TREGs - SLE3, THs - SLE1, THs - SLE2, THs - SLE3]
