# Supplementary material for: Optimized network inference for immune diseased single cells
Source: Front Immunol. 2025 Jul 24;16:1597862. doi: 10.3389/fimmu.2025.1597862 (PMC12328306; doi:10.3389/fimmu.2025.1597862)
Supplement: Supplementary file 5 [file Table3.xlsx]

## Sheet: Export Summary
	This document was exported from Numbers. Each table was converted to an Excel worksheet. All other objects on each Numbers sheet were placed on separate worksheets. Please be aware that formula calculations may differ in Excel.
	Numbers Sheet Name	Numbers Table Name	Excel Worksheet Name
	SubsetSizes
		Output_PASCUAl	SubsetSizes - Output_PASCUAl
	PatientFileNametoNumber
		Table 1	PatientFileNametoNumber
	TC1s
		Output_PASCUAl	TC1s - Output_PASCUAl
	TREGs
		TREGs	TREGs - TREGs
	THs
		Output_PASCUAl	THs - Output_PASCUAl
	TC2s
		TC2s	TC2s - TC2s
	TC17s
		TC17s	TC17s - TC17s
	LDGs
		LDGs	LDGs - LDGs
	MBCs
		MBCs	MBCs - MBCs

## Sheet: SubsetSizes - Output_PASCUAl
Output_PASCUAl
Patients	CellTypes	Cell_nrs	Gene_nrs	Size_MBs
1	CD4TH	47	11689	5.1
1	CD8TC1	34	9745	4.1
1	CD8TC17	469	18675	9.7
1	CD8TC2	465	19001	10
1	CD8TR	34	9772	4.1
1	LDG	245	16858	8
1	MBC	483	19108	10
2	CD4TH	75	13110	4.5
2	CD8TC1	29	9355	4
2	CD8TC17	551	19231	10.4
2	CD8TC2	449	18899	9.9
2	CD8TR	44	10675	5.7
2	LDG	175	16261	7.5
2	MBC	631	20089	11.2
3	CD4TH	15	8335	3.5
3	CD8TC1	29	8939	3.8
3	CD8TC17	900	20199	12.2
3	CD8TC2	1061	21414	14
3	CD8TR	39	10063	4.3
3	LDG	173	16000	7.3
3	MBC	550	19106	10.4
4	CD4TH	86	14260	6.2
4	CD8TC1	83	11930	5.3
4	CD8TC17	1889	21867	16.4
4	CD8TC2	1735	22474	17.4
4	CD8TR	64	11399	5
4	LDG	386	18542	9.7
4	MBC	1220	21004	13.9
5	CD4TH	73	13409	5.9
5	CD8TC1	65	11299	5
5	CD8TC17	1682	21429	16
5	CD8TC2	1765	22550	18.1
5	CD8TR	127	13231	5.9
5	LDG	226	16965	8.2
5	MBC	1179	20684	13.6
6	CD4TH	69	13271	5.8
6	CD8TC1	7	5419	2.2
6	CD8TC17	435	18530	9.9
6	CD8TC2	561	19764	11.3
6	CD8TR	37	11047	4.7
6	LDG	68	14602	6.3
6	MBC	407	18471	9.7
7	CD4TH	52	12731	5.5
7	CD8TC1	4	3562	1.6
7	CD8TC17	222	16605	7.8
7	CD8TC2	273	18513	9.3
7	CD8TR	11	6859	2.9
7	LDG	446	19987	10.9
7	MBC	533	19458	10.5
8	CD4TH	24	9791	4.1
8	CD8TC1	33	9350	4
8	CD8TC17	330	17292	8.5
8	CD8TC2	219	16143	7.5
8	CD8TR	38	9996	4.2
8	LDG	63	13155	5.7
8	MBC	578	19095	10.3
9	CD4TH	10	7875	3.3
9	CD8TC1	30	9506	4
9	CD8TC17	858	20284	12.3
9	CD8TC2	1005	21173	13.4
9	CD8TR	100	13106	5.8
9	LDG	264	17620	8.6
9	MBC	848	20433	12.2
10	CD4TH	56	11995	5.2
10	CD8TC1	30	9354	4
10	CD8TC17	431	17612	9.2
10	CD8TC2	768	19722	11.8
10	CD8TR	38	10458	4.4
10	LDG	237	16669	8
10	MBC	780	19658	11.6
11	CD4TH	25	10117	4.3
11	CD8TC1	14	6963	2.9
11	CD8TC17	322	16623	8.1
11	CD8TC2	426	17876	9.3
11	CD8TR	27	8992	3.8
11	LDG	133	15714	7
11	MBC	781	19940	11.7
12	CD4TH	52	11475	5
12	CD8TC1	18	7879	3.3
12	CD8TC17	606	18575	10.4
12	CD8TC2	586	18867	10.6
12	CD8TR	33	9936	4.2
12	LDG	175	16518	7.8
12	MBC	716	19198	11.2
13	CD4TH	97	13389	5.9
13	CD8TC1	32	9743	4.1
13	CD8TC17	619	18755	10.5
13	CD8TC2	767	19850	11.8
13	CD8TR	67	11602	5.1
13	LDG	169	15832	7.2
13	MBC	862	20168	12.2
14	CD4TH	41	11255	4.8
14	CD8TC1	9	5463	2.3
14	CD8TC17	223	16117	7.4
14	CD8TC2	172	15801	7.1
14	CD8TR	14	6757	2.8
14	LDG	350	18101	9.1
14	MBC	615	19760	10.8
15	CD4TH	64	13220	5.7
15	CD8TC1	20	8694	3.6
15	CD8TC17	378	18179	9.2
15	CD8TC2	389	18934	9.8
15	CD8TR	19	8344	3.5
15	LDG	207	17431	8.3
15	MBC	400	19009	9.8
16	CD4TH	57	12893	5.6
16	CD8TC1	30	9262	3.9
16	CD8TC17	344	17754	8.8
16	CD8TC2	323	17885	8.9
16	CD8TR	34	9776	4.1
16	LDG	130	15743	7
16	MBC	406	18506	9.4
17	CD4TH	74	12329	5.4
17	CD8TC1	29	9177	3.9
17	CD8TC17	589	19319	10.6
17	CD8TC2	535	19427	10.6
17	CD8TR	36	9753	4.1
17	LDG	146	15502	6.9
17	MBC	457	18615	9.7
18	CD4TH	39	11201	4.8
18	CD8TC1	8	5260	2.2
18	CD8TC17	298	16992	8.2
18	CD8TC2	261	17088	8.2
18	CD8TR	12	7042	2.9
18	LDG	64	13372	5.8
18	MBC	470	19065	10
19	CD4TH	115	14111	6.3
19	CD8TC1	66	11093	4.8
19	CD8TC17	1155	20122	13.3
19	CD8TC2	827	19908	12.2
19	CD8TR	68	11374	5
19	LDG	361	17979	9.3
19	MBC	1226	20651	13.8
20	CD4TH	184	15971	7.5
20	CD8TC1	15	7120	3
20	CD8TC17	521	18330	10
20	CD8TC2	503	19548	11
20	CD8TR	30	9329	3.9
20	LDG	700	20173	12.1
20	MBC	1109	20721	13.7
21	CD4TH	28	11154	4.7
21	CD8TC1	63	11415	5
21	CD8TC17	1075	20795	13.4
21	CD8TC2	1070	21470	14.1
21	CD8TR	133	13691	6.1
21	LDG	294	18425	9.4
21	MBC	804	20006	11.8
22	CD4TH	55	13666	5.9
22	CD8TC1	33	10078	4.3
22	CD8TC17	647	19304	11.1
22	CD8TC2	910	20993	13.4
22	CD8TR	45	11341	5
22	LDG	202	17009	8.1
22	MBC	1194	21599	14.6
23	CD4TH	64	13323	5.8
23	CD8TC1	14	7977	3.3
23	CD8TC17	368	18430	9.5
23	CD8TC2	771	21218	13
23	CD8TR	25	9838	4.1
23	LDG	265	19333	10
23	MBC	545	19649	10.9
24	CD4TH	67	13781	6
24	CD8TC1	4	4511	1.9
24	CD8TC17	313	17525	8.8
24	CD8TC2	656	20757	12.3
24	CD8TR	2	2997	1.3
24	LDG	118	16065	7.7
24	MBC	493	19255	10.6
25	CD4TH	14	9209	3.9
25	CD8TC1	28	9515	4
25	CD8TC17	735	19452	11.6
25	CD8TC2	1078	21309	14.2
25	CD8TR	68	12242	5.4
25	LDG	134	15510	6.9
25	MBC	614	19321	11
26	CD4TH	19	11459	4.9
26	CD8TC1	25	9137	3.8
26	CD8TC17	556	19214	10.8
26	CD8TC2	737	20808	12.7
26	CD8TR	34	10440	4.4
26	LDG	155	16180	7.4
26	MBC	718	20091	11.8
27	CD4TH	61	13377	5.8
27	CD8TC1	18	8396	3.5
27	CD8TC17	671	19986	11.9
27	CD8TC2	1265	22577	16.8
27	CD8TR	31	10353	4.4
27	LDG	469	18986	10
27	MBC	563	19383	10.4
28	CD4TH	39	11704	5.1
28	CD8TC1	23	8615	3.6
28	CD8TC17	771	19758	11.5
28	CD8TC2	781	20737	12.4
28	CD8TR	51	10826	4.6
28	LDG	179	17570	8.4
28	MBC	717	19974	11.5
29	CD4TH	27	9426	4
29	CD8TC1	26	8650	3.6
29	CD8TC17	474	18212	9.5
29	CD8TC2	353	17558	8.7
29	CD8TR	31	9462	4
29	LDG	116	15914	7.1
29	MBC	632	19431	10.7
30	CD4TH	15	8636	3.6
30	CD8TC1	5	4289	1.8
30	CD8TC17	229	16832	7.9
30	CD8TC2	192	16361	7.6
30	CD8TR	6	5026	2.1
30	LDG	126	16061	7.2
30	MBC	340	18488	9.2
31	CD4TH	19	8866	3.7
31	CD8TC1	11	6532	2.7
31	CD8TC17	447	18428	9.6
31	CD8TC2	415	18845	9.9
31	CD8TR	25	8809	3.7
31	LDG	135	16310	7.4
31	MBC	375	18326	9.2
32	CD4TH	24	9915	4.2
32	CD8TC1	25	8833	3.7
32	CD8TC17	426	18067	9.3
32	CD8TC2	408	18222	9.4
32	CD8TR	55	11418	5
32	LDG	123	15395	6.8
32	MBC	813	20463	12
33	CD4TH	21	9336	3.9
33	CD8TC1	23	8976	3.8
33	CD8TC17	599	18918	10.4
33	CD8TC2	674	19945	11.4
33	CD8TR	34	9752	4.1
33	LDG	138	15828	7.1
33	MBC	513	19026	10.1
34	CD4TH	16	8659	3.6
34	CD8TC1	14	7350	3
34	CD8TC17	709	19703	11.4
34	CD8TC2	683	20174	11.7
34	CD8TR	34	10529	4.5
34	LDG	371	18475	9.6
34	MBC	609	19808	11
35	CD4TH	48	11973	5.2
35	CD8TC1	21	7928	3.3
35	CD8TC17	390	17821	9
35	CD8TC2	248	16955	8
35	CD8TR	27	9018	3.8
35	LDG	196	17101	8.1
35	MBC	543	19445	10.4
36	CD4TH	60	13150	5.7
36	CD8TC1	28	9307	3.9
36	CD8TC17	598	19368	10.8
36	CD8TC2	517	19701	10.8
36	CD8TR	47	11196	4.8
36	LDG	345	18713	9.6
36	MBC	545	19476	10.6
37	CD4TH	52	12940	5.6
37	CD8TC1	13	6922	2.9
37	CD8TC17	594	19317	10.8
37	CD8TC2	569	20245	11.6
37	CD8TR	32	9965	4.2
37	LDG	329	19122	10
37	MBC	697	20162	11.6
38	CD4TH	48	11070	4.7
38	CD8TC1	11	5990	2.5
38	CD8TC17	358	17582	8.8
38	CD8TC2	333	17834	8.9
38	CD8TR	19	7780	3.3
38	LDG	88	14747	6.4
38	MBC	473	18850	9.9
39	CD4TH	18	9323	3.9
39	CD8TC1	67	11806	5.2
39	CD8TC17	1074	20746	13
39	CD8TC2	897	20500	12.3
39	CD8TR	79	12094	5.3
39	LDG	55	13589	5.8
39	MBC	486	18559	9.7
40	CD4TH	14	8661	3.6
40	CD8TC1	63	11770	5.2
40	CD8TC17	848	19880	11.9
40	CD8TC2	1111	21235	13.9
40	CD8TR	98	12780	5.6
40	LDG	210	16825	7.9
40	MBC	662	19570	11.1
41	CD4TH	30	10945	4.6
41	CD8TC1	40	9816	4.2
41	CD8TC17	681	18749	10.6
41	CD8TC2	733	19363	11.4
41	CD8TR	85	11986	5.3
41	LDG	164	15849	7.2
41	MBC	661	19072	10.7
42	CD4TH	10	8371	3.5
42	CD8TC1	12	6959	2.9
42	CD8TC17	510	19129	10.4
42	CD8TC2	496	19567	10.6
42	CD8TR	29	9755	4.1
42	LDG	94	14174	6.2
42	MBC	467	18963	10
43	CD4TH	59	12127	5.3
43	CD8TC1	29	8855	3.7
43	CD8TC17	828	19533	11.5
43	CD8TC2	677	19361	11
43	CD8TR	23	7746	3.2
43	LDG	149	15157	6.7
43	MBC	772	19952	11.6
44	CD4TH	21	9658	4.1
44	CD8TC1	66	11628	5.1
44	CD8TC17	1325	20983	14.2
44	CD8TC2	1299	21234	14.4
44	CD8TR	113	13179	5.8
44	LDG	291	17507	8.7
44	MBC	540	18718	10.1
45	CD4TH	34	11401	5
45	CD8TC1	36	10149	4.3
45	CD8TC17	758	19534	11.5
45	CD8TC2	999	20811	13.3
45	CD8TR	52	11158	4.8
45	LDG	201	16924	8
45	MBC	779	19840	11.8
46	CD4TH	11	7831	3.3
46	CD8TC1	37	10376	4.4
46	CD8TC17	664	19152	10.9
46	CD8TC2	848	20377	12.5
46	CD8TR	61	11604	5.1
46	LDG	222	16568	7.8
46	MBC	540	18873	10.3
47	CD4TH	31	10833	4.6
47	CD8TC1	34	9725	4.1
47	CD8TC17	484	17679	9.4
47	CD8TC2	630	18639	10.6
47	CD8TR	64	11595	5.1
47	LDG	194	15975	7.4
47	MBC	647	18858	10.6
48	CD4TH	84	12971	5.7
48	CD8TC1	9	5840	2.4
48	CD8TC17	471	17893	9.4
48	CD8TC2	416	17946	9.3
48	CD8TR	20	8398	3.5
48	LDG	257	17275	8.5
48	MBC	633	19335	10.9
49	CD4TH	28	10871	4.6
49	CD8TC1	5	4094	1.8
49	CD8TC17	550	18644	10.3
49	CD8TC2	1004	21036	13.8
49	CD8TR	9	6228	2.6
49	LDG	98	15418	6.8
49	MBC	411	18505	9.8
50	CD4TH	77	12853	5.6
50	CD8TC1	15	7151	3
50	CD8TC17	457	17806	9.3
50	CD8TC2	644	19406	11.1
50	CD8TR	31	9973	4.2
50	LDG	131	15974	7.2
50	MBC	648	19359	11
51	CD4TH	18	8307	3.5
51	CD8TC1	19	8100	3.4
51	CD8TC17	427	17279	8.9
51	CD8TC2	650	18946	10.8
51	CD8TR	30	9364	4
51	LDG	168	15944	7.3
51	MBC	623	19088	10.6
52	CD4TH	21	8343	3.5
52	CD8TC1	38	9687	4.1
52	CD8TC17	744	18481	10.6
52	CD8TC2	785	19188	11.4
52	CD8TR	60	11091	4.8
52	LDG	131	14779	6.5
52	MBC	1210	20332	13.2
53	CD4TH	46	11897	5.2
53	CD8TC1	41	10593	4.5
53	CD8TC17	767	19172	11.4
53	CD8TC2	914	20229	12.7
53	CD8TR	55	11561	5.1
53	LDG	79	14291	6.2
53	MBC	367	17803	9.1
54	CD4TH	66	12590	3
54	CD8TC1	9	6544	2.7
54	CD8TC17	188	15290	7
54	CD8TC2	275	16937	8.3
54	CD8TR	12	7122	5.5
54	LDG	40	12174	5.3
54	MBC	358	17798	9.1
55	CD4TH	41	10651	4.5
55	CD8TC1	9	6038	2.5
55	CD8TC17	180	14584	6.6
55	CD8TC2	323	16530	8.2
55	CD8TR	18	8420	3.5
55	LDG	73	13479	5.9
55	MBC	409	17828	9.3
56	CD4TH	28	9557	4
56	CD8TC1	24	8767	3.7
56	CD8TC17	280	16106	7.8
56	CD8TC2	557	18451	10.3
56	CD8TR	38	10410	4.4
56	LDG	124	15094	6.7
56	MBC	595	18599	10.4

## Sheet: PatientFileNametoNumber
Table 1
Patient file name	Patient Number
filtered_SRR12113799.h5'	1
filtered_SRR12113801.h5'	2
filtered_SRR12113805.h5'	3
filtered_SRR12113806.h5'	4
filtered_SRR12113807.h5'	5
filtered_SRR12113812.h5'	6
filtered_SRR12113818.h5'	7
filtered_SRR12113822.h5'	8
filtered_SRR12113832.h5'	9
filtered_SRR12113839.h5'	10
filtered_SRR12113842.h5'	11
filtered_SRR12113846.h5'	12
filtered_SRR12113849.h5'	13
filtered_SRR12122805.h5'	14
filtered_SRR12122807.h5'	15
filtered_SRR12122809.h5'	16
filtered_SRR12122810.h5'	17
filtered_SRR12122811.h5'	18
filtered_SRR12122815.h5'	19
filtered_SRR12122816.h5'	20
filtered_SRR12122817.h5'	21
filtered_SRR12122818.h5'	22
filtered_SRR12122820.h5'	23
filtered_SRR12122821.h5'	24
filtered_SRR12122822.h5'	25
filtered_SRR12122823.h5'	26
filtered_SRR12122824.h5'	27
filtered_SRR12122826.h5'	28
filtered_SRR12122827.h5'	29
filtered_SRR12122828.h5'	30
filtered_SRR12122830.h5'	31
filtered_SRR12122831.h5'	32
filtered_SRR12122832.h5'	33
filtered_SRR12122833.h5'	34
filtered_SRR12122834.h5'	35
filtered_SRR12122835.h5'	36
filtered_SRR12122836.h5'	37
filtered_SRR12122837.h5'	38
filtered_SRR12122838.h5'	39
filtered_SRR12122840.h5'	40
filtered_SRR12122841.h5'	41
filtered_SRR12122842.h5'	42
filtered_SRR12122843.h5'	43
filtered_SRR12122844.h5'	44
filtered_SRR12122845.h5'	45
filtered_SRR12122847.h5'	46
filtered_SRR12122848.h5'	47
filtered_SRR12122850.h5'	48
filtered_SRR12122851.h5'	49
filtered_SRR12122854.h5'	50
filtered_SRR12122855.h5'	51
filtered_SRR12122857.h5'	52
filtered_SRR12122858.h5'	53
filtered_SRR12122859.h5'	54
filtered_SRR12122860.h5'	55
filtered_SRR12122861.h5'	56

## Sheet: TC1s - Output_PASCUAl
Output_PASCUAl
Patients	CellTypes	Cell_nrs	Gene_nrs	Size_MBs	Start_time	Start_day	Start_month	End_time	End_day	End_month	Durtion_hr	Location	Cores
1	CD8TC1	34	9745	4.1	15	16	10	17.75	16	10	2.75	sonic	8
2	CD8TC1	29	9355	4	15.5	16	10	17.5	16	10	2	sonic	8
3	CD8TC1	29	8939	3.8	16	16	10	18	16	10	2	sonic	8
4	CD8TC1	83	11930	5.3	9.25	18	10	3.15	20	10	41.9	sonic	8
5	CD8TC1	65	11299	5	22	18	10	6	19	10	8	sonic	8
6	CD8TC1	7	5419	2.2	0.5	19	10	2	19	10	1.5	sonic	8
7	CD8TC1	4	3562	1.6	1.5	19	10	2.75	19	10	1.25	sonic	8
8	CD8TC1	33	9350	4	2	19	10	3.75	19	10	1.75	sonic	8
9	CD8TC1	30	9506	4	2.75	19	10	4.5	19	10	1.75	sonic	8
10	CD8TC1	30	9354	4	14.75	16	10	17.25	16	10	2.5	sonic	8
11	CD8TC1	14	6963	2.9	3.5	19	10	5	19	10	1.5	sonic	8
12	CD8TC1	18	7879	3.3	4	19	10	5.75	19	10	1.75	sonic	8
13	CD8TC1	32	9743	4.1	5	19	10	7.15	19	10	2.15	sonic	8
14	CD8TC1	9	5463	2.3	7	19	10	8.5	19	10	1.5	sonic	8
15	CD8TC1	20	8694	3.6	8.5	19	10	9.5	19	10	1	sonic	8
16	CD8TC1	30	9262	3.9	10	19	10	11.5	19	10	1.5	sonic	8
17	CD8TC1	29	9177	3.9	10.5	19	10	12.5	19	10	2	sonic	8
18	CD8TC1	8	5260	2.2	11.5	19	10	13	19	10	1.5	sonic	8
19	CD8TC1	66	11093	4.8	12.15	19	10	19.45	19	10	7.3	sonic	8
20	CD8TC1	15	7120	3	13.15	19	10	14.46	19	10	1.31	sonic	8
21	CD8TC1	63	11415	5	13.5	19	10	21.15	19	10	7.65	sonic	8
22	CD8TC1	33	10078	4.3	13.5	19	10	15.45	19	10	1.95	sonic	8
23	CD8TC1	14	7977	3.3	13.75	19	10	15.5	19	10	1.75	sonic	8
24	CD8TC1	4	4511	1.9	15.15	19	10	15.5	19	10	0.35	sonic	8
25	CD8TC1	28	9515	4	15.75	19	10	17.75	19	10	2	sonic	8
26	CD8TC1	25	9137	3.8	16.75	19	10	19	19	10	2.25	sonic	8
27	CD8TC1	18	8396	3.5	18.5	19	10	21	19	10	2.5	sonic	8
28	CD8TC1	23	8615	3.6	19.5	19	10	22	19	10	2.5	sonic	8
29	CD8TC1	26	8650	3.6	8.45	20	10	10.15	20	10	1.7	sonic	8
30	CD8TC1	5	4289	1.8	9	20	10	10.15	20	10	1.15	sonic	8
31	CD8TC1	11	6532	2.7	9.47	20	10	11.15	20	10	1.68	sonic	8
32	CD8TC1	25	8833	3.7	10	20	10	11.5	20	10	1.5	sonic	8
33	CD8TC1	23	8976	3.8	11	20	10	12.45	20	10	1.45	sonic	8
34	CD8TC1	14	7350	3	11.15	20	10	13	20	10	1.85	sonic	8
35	CD8TC1	21	7928	3.3	12.45	20	10	14.15	20	10	1.7	sonic	8
36	CD8TC1	28	9307	3.9	13	20	10	15.15	20	10	2.15	sonic	8
37	CD8TC1	13	6922	2.9	13.15	20	10	14.45	20	10	1.3	sonic	8
38	CD8TC1	11	5990	2.5	14.5	20	10	15.45	20	10	0.95	sonic	8
39	CD8TC1	67	11806	5.2	15.5	20	10	22.5	20	10	7	sonic	8
40	CD8TC1	63	11770	5.2	16.15	20	10	11.45	23	10	67.3	sonic	8
41	CD8TC1	40	9816	4.2	17.45	20	10	20.15	20	10	2.7	sonic	8
42	CD8TC1	12	6959	2.9	19.45	20	10	21.5	20	10	2.05	sonic	8
43	CD8TC1	29	8855	3.7	21.5	20	10	23.15	20	10	1.65	sonic	8
44	CD8TC1	66	11628	5.1	11	23	10	18	23	10	7	sonic	8
45	CD8TC1	36	10149	4.3	11.15	23	10	14	23	10	2.85	sonic	8
46	CD8TC1	37	10376	4.4	12.45	23	10	15.5	23	10	3.05	sonic	8
47	CD8TC1	34	9725	4.1	13.45	23	10	16.45	23	10	3	sonic	8
48	CD8TC1	9	5840	2.4	14.5	23	10	16	23	10	1.5	sonic	8
49	CD8TC1	5	4094	1.8	15	23	10	16.15	23	10	1.15	sonic	8
50	CD8TC1	15	7151	3	15.45	23	10	17.15	23	10	1.7	sonic	8
51	CD8TC1	19	8100	3.4	16	23	10	17.45	23	10	1.45	sonic	8
52	CD8TC1	38	9687	4.1	11	24	10	13.15	24	10	2.15	sonic	8
53	CD8TC1	41	10593	4.5	11	24	10	13.15	24	10	2.15	sonic	8
54	CD8TC1	9	6544	2.7	12	24	10	13.15	24	10	1.15	sonic	8
55	CD8TC1	9	6038	2.5	12.15	24	10	13.5	24	10	1.35	sonic	8
56	CD8TC1	24	8767	3.7	13.15	27	10	16	27	10	2.85	sonic	8

## Sheet: TREGs - TREGs
TREGs
Patients	CellTypes	Cell_nrs	Gene_nrs	Size_MBs	Start_time	Start_day	Start_month	End_time	End_day	End_month	Durtion_hr	Location	Job	Cores
18	CD8TR	12	7042	2.9	12	19	10	13.15	19	10	1.15	sonic	2326687	8
24	CD8TR	2	2997	1.3	15.5	19	10	16.75	19	10	1.25	sonic	2327749	8
14	CD8TR	14	6757	2.8	7.75	19	10	9	19	10	1.25	sonic	2326606	8
54	CD8TR	12	7122	5.5	12.15	24	10	13.45	24	10	1.3	sonic	2338367	8
30	CD8TR	6	5026	2.1	9.15	20	10	10.5	20	10	1.35	sonic	2328890	8
49	CD8TR	9	6228	2.6	15.5	23	10	17	23	10	1.5	sonic	2338048	8
15	CD8TR	19	8344	3.5	9.5	19	10	11	19	10	1.5	sonic	2326675	8
7	CD8TR	11	6859	2.9	2	19	10	3.5	19	10	1.5	sonic	2326573	8
38	CD8TR	19	7780	3.3	14.45	20	10	16.15	20	10	1.7	sonic	2329964	8
55	CD8TR	18	8420	3.5	12.15	24	10	14	24	10	1.85	sonic	2338371	8
31	CD8TR	25	8809	3.7	9.49	20	20	11.45	20	10	1.96	sonic	2328893	8
52	CD8TR	60	11091	4.8	11	24	10	13	24	10	2	sonic	2338359	8
48	CD8TR	20	8398	3.5	14.45	23	10	16.45	23	10	2	sonic	2337578	8
43	CD8TR	23	7746	3.2	10.45	23	10	12.45	23	10	2	sonic	2337553	8
29	CD8TR	31	9462	4	9	20	10	11	20	10	2	sonic	2328886	8
23	CD8TR	25	9838	4.1	15.15	19	10	17.15	19	10	2	sonic	2327742	8
8	CD8TR	38	9996	4.2	2.15	19	10	4.15	19	10	2	sonic	2326580	8
53	CD8TR	55	11561	5.1	11.45	24	10	13.5	24	10	2.05	sonic	2338452	8
11	CD8TR	27	8992	3.8	3.75	19	10	6	19	10	2.25	sonic	2326597	8
33	CD8TR	34	9752	4.1	11.15	20	10	13.45	20	10	2.3	sonic	2328910	8
20	CD8TR	30	9329	3.9	13.15	19	10	15.5	19	10	2.35	sonic	2327720	8
16	CD8TR	34	9776	4.1	10.15	19	10	12.5	19	10	2.35	sonic	2326680	8
56	CD8TR	38	10410	4.4	14	24	10	16.45	24	10	2.45	sonic	2338378	8
26	CD8TR	34	10440	4.4	9	20	10	11.5	20	10	2.5	sonic	2328888	8
51	CD8TR	30	9364	4	16.45	23	10	19	23	10	2.55	sonic	2338054	8
22	CD8TR	45	11341	5	13.5	19	10	16.15	19	10	2.65	sonic	2327732	8
2	CD8TR	44	10675	5.7	16	16	10	18.75	16	10	2.75	sonic	2323168	8
35	CD8TR	27	9018	3.8	13	24	10	16	24	10	3	sonic	2338373	8
17	CD8TR	36	9753	4.1	11.15	19	10	14.15	19	10	3	sonic	2326684	8
12	CD8TR	33	9936	4.2	5	19	10	8	19	10	3	sonic	2326600	8
3	CD8TR	39	10063	4.3	8.5	18	10	12	18	10	3.5	sonic	2325530	8
37	CD8TR	32	9965	4.2	14.15	20	10	18.15	20	10	4	sonic	2329955	8
34	CD8TR	34	10529	4.5	11.5	20	10	15.5	20	10	4	sonic	2329935	8
10	CD8TR	38	10458	4.4	15	16	10	19	16	10	4	sonic	2323143	8
36	CD8TR	47	11196	4.8	13	20	10	17.15	20	10	4.15	sonic	2329951	8
27	CD8TR	31	10353	4.4	18	19	10	22.5	19	10	4.5	sonic	2327764	8
19	CD8TR	68	11374	5	14.5	19	10	19.5	19	10	5	sonic	2327734	8
1	CD8TR	34	9772	4.1	15.25	16	10	20.5	16	10	5.25	sonic	2323150	8
50	CD8TR	31	9973	4.2	16	23	10	21.5	23	10	5.5	sonic	2338051	8
6	CD8TR	37	11047	4.7	1.15	19	10	7	19	10	5.85	sonic	2326569	8
46	CD8TR	61	11604	5.1	13.15	23	10	3	24	10	13.85	sonic	2337568	8
4	CD8TR	64	11399	5	12.5	18	10	2.5	19	10	14	sonic	2325535	8
42	CD8TR	29	9755	4.1	21.15	20	10	12.15	21	10	15	sonic	2332050	8
45	CD8TR	52	11158	4.8	12.45	23	10	6.15	24	10	17.7	sonic	2337560	8
28	CD8TR	51	10826	4.6	14.5	25	10	14.5	26	10	24	sonic	2339347	8
13	CD8TR	67	11602	5.1	6.15	19	10	6.5	20	10	24.35	sonic	2326603	8
32	CD8TR	55	11418	5	11	20	10	21	21	10	34	sonic	2328901	8
41	CD8TR	85	11986	5.3	19.15	20	10	20.15	22	10	49	sonic	2332041	8
47	CD8TR	64	11595	5.1	14.15	23	10	19.15	26	10	77	sonic	2337573	8
25	CD8TR	68	12242	5.4	16.45	19	10	12.15	23	10	91.7	sonic	2327752	8
40	CD8TR	98	12780	5.6	17.15	20	10	7.5	25	10	110.35	sonic	2332029	8
39	CD8TR	79	12094	5.3	16.15	20	10	7	25	10	110.85	sonic	2329978	8
9	CD8TR	100	13106	5.8	3.15	19	10	19.5	23	10	112.35	sonic	2326589	8
21	CD8TR	133	13691	6.1	13.5	19	10	9	25	10	139.5	sonic	2327724	8
44	CD8TR	113	13179	5.8	11	23	10	9.15	1	11	214.15	sonic	2337556	8
5	CD8TR	127	13231	5.9	22	18	10	11.5	29	10	253.5	sonic	2326559	8

## Sheet: THs - Output_PASCUAl
Output_PASCUAl
Patients	CellTypes	Cell_nrs	Gene_nrs	Size_MBs	Start_time	Start_day	Start_month	End_time	End_day	End_month	Durtion_hr	Location	Cores
33	CD4TH	21	9336	3.9	11.15	20	10	12.15	20	10	1	sonic	8
46	CD4TH	11	7831	3.3	13	23	10	14.45	23	10	1.45	sonic	8
42	CD4TH	10	8371	3.5	20.31	20	10	22.15	20	10	1.84	sonic	8
9	CD4TH	10	7875	3.3	3.15	19	10	5	19	10	1.85	sonic	8
30	CD4TH	15	8636	3.6	9.15	20	10	11	20	10	1.85	sonic	8
25	CD4TH	14	9209	3.9	16.15	19	10	18.15	19	10	2	sonic	8
34	CD4TH	16	8659	3.6	11.5	20	10	13.5	20	10	2	sonic	8
39	CD4TH	18	9323	3.9	15.15	20	10	17.15	20	10	2	sonic	8
51	CD4TH	18	8307	3.5	16.15	23	10	18.15	23	10	2	sonic	8
52	CD4TH	21	8343	3.5	11	24	10	13	24	10	2	sonic	8
44	CD4TH	21	9658	4.1	11	23	10	13.45	23	10	2.45	sonic	8
40	CD4TH	14	8661	3.6	16.5	20	10	19	20	10	2.5	sonic	8
28	CD4TH	39	11704	5.1	20.15	19	10	23	19	10	2.85	sonic	8
3	CD4TH	15	8335	3.5	16	16	10	19	16	10	3	sonic	8
31	CD4TH	19	8866	3.7	9.47	20	10	12.5	20	10	3.03	sonic	8
49	CD4TH	28	10871	4.6	15.15	23	10	19.15	23	10	4	sonic	8
11	CD4TH	25	10117	4.3	3.5	19	10	8.75	19	10	5.25	sonic	8
32	CD4TH	24	9915	4.2	10	20	10	15.5	20	10	5.5	sonic	8
55	CD4TH	41	10651	4.5	12.15	24	10	18.5	24	10	6.35	sonic	8
14	CD4TH	41	11255	4.8	7.5	19	10	14.15	19	10	6.65	sonic	8
8	CD4TH	24	9791	4.1	2	19	10	9	19	10	7	sonic	8
29	CD4TH	27	9426	4	8.75	20	10	17.15	20	10	8.4	sonic	8
56	CD4TH	28	9557	4	14	24	10	23	24	10	9	sonic	8
26	CD4TH	19	11459	4.9	18	19	10	3.75	20	10	9.75	sonic	8
4	CD4TH	86	14260	6.2	8.45	27	10	19.15	27	10	10.7	sonic	8
21	CD4TH	28	11154	4.7	13.5	19	10	1	20	10	11.5	sonic	8
47	CD4TH	31	10833	4.6	13.45	23	10	1.15	24	10	11.7	sonic	8
10	CD4TH	56	11995	5.2	23.5	20	10	5	21	10	11.75	sonic	8
7	CD4TH	52	12731	5.5	1.75	19	10	14.5	19	10	12.75	sonic	8
22	CD4TH	55	13666	5.9	16.15	28	10	23	28	10	13.25	sonic	8
12	CD4TH	52	11475	5	17.5	23	10	23.15	23	10	13.9	sonic	8
37	CD4TH	52	12940	5.6	13.45	20	10	8.5	21	10	19.05	sonic	8
23	CD4TH	64	13323	5.8	16.5	28	10	6.45	29	10	20.95	sonic	8
41	CD4TH	30	10945	4.6	18.5	20	10	19	21	10	24.5	sonic	8
36	CD4TH	60	13150	5.7	13.15	27	10	19.15	28	10	30	sonic	8
45	CD4TH	34	11401	5	14.5	24	10	1	25	10	30.75	sonic	8
24	CD4TH	67	13781	6	16.5	28	10	19	28	10	31.95	sonic	8
6	CD4TH	69	13271	5.8	1	19	10	9	20	10	32	sonic	8
18	CD4TH	39	11201	4.8	11.5	19	10	7.5	21	10	44	sonic	8
2	CD4TH	75	13110	4.5	13.45	24	10	18.5	24	10	45.05	sonic	8
54	CD4TH	66	12590	3	18	28	10	21.45	29	10	48.75	sonic	8
48	CD4TH	84	12971	5.7	8.5	29	10	23	30	10	58.75	sonic	8
5	CD4TH	73	13409	5.9	22	18	10	9	21	10	59	sonic	8
38	CD4TH	48	11070	4.7	14	20	10	8.5	23	10	66.5	sonic	8
13	CD4TH	97	13389	5.9	6	19	10	13.5	22	10	79.5	sonic	8
1	CD4TH	47	11689	5.1	15.15	23	10	17	23	10	83.75	sonic	8
53	CD4TH	46	11897	5.2	13.15	27	10	1.45	29	10	85.25	sonic	8
27	CD4TH	61	13377	5.8	18.5	19	10	10.5	23	10	88	sonic	8
35	CD4TH	48	11973	5.2	13	20	10	11.45	24	10	94.45	sonic	8
15	CD4TH	64	13220	5.7	8.5	19	10	17	23	10	104.5	sonic	8
17	CD4TH-2	74	12329	5.4	13.15	27	10	20.1	1	11	126.95	sonic	8
19	CD4TH	115	14111	6.3	14	24	10	4.5	26	10	133.35	sonic	8
43	CD4TH	59	12127	5.3	22.5	20	10	15.45	26	10	136.95	sonic	8
16	CD4TH	57	12893	5.6	10	19	10	15.5	26	10	173.5	sonic	8
50	CD4TH	77	12853	5.6	16	23	10	12.45	31	10	188.45	sonic	8
17	CD4TH	74	12329	5.4	11.15	19	10	21.15	28	10	226	sonic	8
20	CD4TH	184	15971	7.5	13.15	19	10	16.5	31	10	291.35	sonic	Cores

## Sheet: TC2s - TC2s
TC2s
Patients	CellTypes	Size_MBs	IDs	Start_time	Start_day	Start_month	End_time	End_day	End_month	Durtion_hr	LOCTION	Cores
1	TC2	10	80-99	24.5	30	10	22.15	1	11	21.65	Kay	8
1	TC2	10	40-59	24.15	30	10	4.45	1	11	4.3	Kay	8
1	TC2	10	120-139	24.5	30	10	7	1	11	6.5	Kay	8
1	TC2	10	60-79	24.15	30	10	12.5	31	10	12.35	Kay	8
1	TC2	10	140-159	24.5	30	10	15	31	10	14.5	Kay	8
1	TC2	10	20-39	23.45	29	10	4.45	1	11	29	Kay	8
1	TC2	10	100-119	5.75	15	11	16	16	11	34.25	Kay	8
1	TC2	10	0-19	22	29	10	21.15	31	10	47.15	Kay	8
2	TC2	9.9	40-59	5.75	15	11	17	15	11	11.25	Kay	8
2	TC2	9.9	0-19	19.5	6	11	9.75	7	11	14.25	Kay	8
2	TC2	9.9	140-159	10.5	7	11	1.15	8	11	14.65	Kay	8
2	TC2	9.9	60-79	19.5	6	11	10.5	7	11	15	Kay	8
2	TC2	9.9	100-119	19.5	6	11	11.5	7	11	16	Kay	8
2	TC2	9.9	120-139	6.5	9	11	24	9	11	17.5	Kay	8
2	TC2	9.9	80-99	19.5	6	11	14	7	11	18.5	Kay	8
2	TC2	9.9	20-39	6.5	9	11	12	10	11	29.5	Kay	8
3	TC2	14	80-99	3.5	16	11	11.75	16	11	8.25	Kay	8
3	TC2	14	60-79	3.5	15	11	3	16	11	23.5	Kay	8
3	TC2	14	20-39	19.5	6	11	6.5	8	11	35	Kay	8
3	TC2	14	100-119	3.5	15	11	16	16	11	36.5	Kay	8
3	TC2	14	140-159	8	16	11	14.5	18	11	54.5	Kay	8
3	TC2	14	120-139	19.15	20	11	7	23	11	59.85	Kay	8
3	TC2	14	40-59	19.5	6	11	20.75	9	11	73.25	Kay	8
3	TC2	14	0-19	19.5	6	11	24	9	11	76.5	Kay	8
4	TC2	17.4	0-39	10.15	21	4	5	28	4	162.85	Sonic	8
4	TC2	17.4	40-79	10.5	21	4	17	28	4	174.5	Sonic	8
4	TC2	17.4	120-159	10.75	21	4	19	27	4	296.25	Sonic	8
4	TC2	17.4	80-119	10.75	21	4	6.15	29	4	331.4	Sonic	8
5	TC2	18.1	80-99	10	29	12	3	30	12	331.4	Kay	8
5	TC2	18.1	0-19	10	17	12	1.5	21	12	231.5	Sonic	8
5	TC2	18.1	100-119	10	29	12	7.5	30	12	375.5	Kay	8
5	TC2	18.1	120-139	10	29	12	10	30	12	309.5	Kay	8
5	TC2	18.1	140-159	10	29	12	10	30	12	312	Kay	8
5	TC2	18.1	40-59	10	29	12	17	30	12	319	Sonic	8
5	TC2	18.1	60-79	10	17	12	13.5	20	12	319	Sonic	8
5	TC2	18.1	20-39	10	29	12	7	4	13	405	Sonic	8
6	TC2	11.3	140-159	1.19	15	12	11.5	16	12	34.31	Kay	8
6	TC2	11.3	40-59	11	12	12	6	14	12	43	Kay	8
6	TC2	11.3	120-139	1.19	15	12	4	17	12	50.81	Kay	8
6	TC2	11.3	80-99	11	12	12	20.15	14	12	57.15	Kay	8
6	TC2	11.3	0-19	11	12	12	1	15	12	62	Kay	8
6	TC2	11.3	100-119	1.19	15	12	15.5	17	12	62.31	Kay	8
6	TC2	11.3	60-79	11	12	12	1.5	15	12	62.5	Kay	8
6	TC2	11.3	20-39	11	12	12	19	15	12	80	Kay	8
7	TC2	9.3	120-139	8.5	16	12	0.5	17	12	16	Kay	8
7	TC2	9.3	100-119	8.5	16	12	6	17	12	21.5	Kay	8
7	TC2	9.3	60-79	8.5	16	12	8.15	17	12	23.65	Kay	8
7	TC2	9.3	40-59	7.5	16	12	7.5	17	12	24	Kay	8
7	TC2	9.3	20-39	7.5	16	12	9	17	12	25.5	Kay	8
7	TC2	9.3	80-99	8.5	16	12	10	17	12	25.5	Kay	8
7	TC2	9.3	0-19	7.5	16	12	12.5	17	12	29	Kay	8
7	TC2	9.3	140-159	8.5	16	12	3	18	12	42.5	Kay	8
8	TC2	7.5	20-39	13	17	11	4	18	11	15	Kay	8
8	TC2	7.5	120-139	14.25	17	11	6	18	11	15.75	Kay	8
8	TC2	7.5	40-59	14.25	17	11	8	18	11	17.75	Kay	8
8	TC2	7.5	100-119	14.25	17	11	13.5	18	11	23.25	Kay	8
8	TC2	7.5	0-19	12.5	17	11	19.5	18	11	31	Kay	Cores
8	TC2	7.5	140-159	14.5	17	11	22	18	11	31.5	Kay	8
8	TC2	7.5	80-99	14	17	11	24	18	11	34	Kay	8
8	TC2	7.5	60-79	14	17	11	5	19	11	39	Kay	8
9	TC2	13.4	20-39	10.15	18	12	23.5	20	12	61.35	Kay	8
9	TC2	13.4	100-119	2	20	12	18.5	22	12	64.5	Kay	8
9	TC2	13.4	140-159	12	18	12	19.75	21	12	79.75	Kay	8
9	TC2	13.4	80-99	10.15	18	12	21.5	21	12	83.35	Kay	8
9	TC2	13.4	60-79	10.15	18	12	8	22	12	93.85	Kay	8
9	TC2	13.4	0-19	10.15	18	12	10	22	12	95.85	Kay	8
9	TC2	13.4	40-59	10.15	18	12	21.5	22	12	107.35	Kay	8
9	TC2	13.4	120-139	8.5	3	1	13.5	3	1	153	Kay	8
10	TC2	11.8	40-59	8	3	1	17	4	1	33	Kay	8
10	TC2	11.8	20-39	18.5	23	12	16	28	12	117.5	Kay	8
10	TC2	11.8	80-99	18.5	23	12	6	29	12	131.5	Kay	8
10	TC2	11.8	120-139	18.5	23	12	9	29	12	134.5	Kay	8
10	TC2	11.8	60-79	18.5	23	12	10	29	12	135.5	Kay	8
10	TC2	11.8	0-19	8	3	1	8	3	1	144	Kay	8
10	TC2	11.8	100-119	8	3	1	14	3	1	150	Kay	8
10	TC2	11.8	140-159	8	3	1	14	3	1	150	Kay	8
11	TC2	9.3	80-99	8.5	24	12	7.75	26	12	47.25	Kay	8
11	TC2	9.3	100-119	7.3	25	12	9	27	12	49.7	Kay	8
11	TC2	9.3	0-19	8.15	24	12	10	26	12	49.85	Kay	8
11	TC2	9.3	120-139	7.3	25	12	13	27	12	53.7	Kay	8
11	TC2	9.3	40-59	8.15	24	12	16.15	26	12	56	Kay	8
11	TC2	9.3	140-159	7.3	25	12	17	27	12	57.7	Kay	8
11	TC2	9.3	60-79	8.5	24	12	19	26	12	58.5	Kay	8
11	TC2	9.3	20-39	8.15	24	12	20	26	12	59.85	Kay	8
12	TC2	10.6	140-159	9.5	3	1	19	3	1	9.5	Kay	8
12	TC2	10.6	20-39	9	3	1	19	3	1	10	Kay	8
12	TC2	10.6	80-99	9.15	3	1	21.75	3	1	12.6	Kay	8
12	TC2	10.6	60-79	9.15	3	1	22.5	3	1	13.35	Kay	8
12	TC2	10.6	0-19	8.75	3	1	23	3	1	14.25	Kay	8
12	TC2	10.6	100-119	9.15	3	1	0.75	4	1	15.6	Kay	8
12	TC2	10.6	40-59	8.75	3	1	1.5	4	1	16.75	Kay	8
12	TC2	10.6	120-139	9.5	3	1	5	4	1	19.5	Kay	8
13	TC2	11.8	80-99	4.75	5	1	19.15	5	1	14.4	Kay	8
13	TC2	11.8	100-119	7	5	1	2	6	1	19	Kay	8
13	TC2	11.8	0-19	0.5	5	1	2.5	6	1	26	Kay	8
13	TC2	11.8	140-159	5	5	1	9	6	1	28	Kay	8
13	TC2	11.8	20-39	0	5	1	6	6	1	30	Kay	8
13	TC2	11.8	60-79	4.5	5	1	15.5	6	1	35	Kay	8
13	TC2	11.8	40-59	2.5	5	1	14.5	6	1	36	Kay	8
13	TC2	11.8	120-139	5	5	1	23	6	1	44.5	Kay	8
14	TC2	7.1	0-19	15	17	11	20.5	19	11	53.5	Kay	8
14	TC2	7.1	60-79	15.5	17	11	22.45	19	11	54.95	Kay	8
14	TC2	7.1	80-99	15.5	17	11	23	19	11	55.5	Kay	8
14	TC2	7.1	120-139	15.5	17	11	1.75	20	11	58.25	Kay	8
14	TC2	7.1	100-119	15.5	17	11	3	20	11	59.5	Kay	8
14	TC2	7.1	140-159	15.5	17	11	9	20	11	65.5	Kay	8
14	TC2	7.1	20-39	19.75	17	11	14.75	20	11	67	Kay	8
14	TC2	7.1	40-59	15.5	17	11	14.75	20	11	71.25	Kay	8
15	TC2	9.8	40-59	4.5	7	1	13	7	1	8.5	Kay	8
15	TC2	9.8	100-119	4.5	7	1	14	7	1	9.5	Kay	8
15	TC2	9.8	80-99	4.5	7	1	19.5	7	1	15	Kay	8
15	TC2	9.8	140-159	4.5	7	1	19.5	7	1	15	Kay	8
15	TC2	9.8	120-139	0.5	9	1	16.5	9	1	16	Kay	8
15	TC2	9.8	60-79	4.5	7	1	21	7	1	16.5	Kay	Cores
15	TC2	9.8	20-39	4.5	7	1	22	7	1	17.5	Kay	8
15	TC2	9.8	0-19	4.5	7	1	23	7	1	18.5	Kay	8
16	TC2	8.9	40-59	7	9	1	21	9	1	14	Kay	8
16	TC2	8.9	120-139	7.5	9	1	22	9	1	14.5	Kay	8
16	TC2	8.9	0-19	15	8	1	9.5	9	1	18.5	Kay	8
16	TC2	8.9	20-39	0.17	9	1	0.75	10	1	24.58	Kay	8
16	TC2	8.9	140-159	8	9	1	17.5	10	1	33.5	Kay	8
16	TC2	8.9	100-119	7.5	9	1	20.5	10	1	37	Kay	8
16	TC2	8.9	80-99	7.5	9	1	22.5	10	1	39	Kay	8
16	TC2	8.9	60-79	7	9	1	1.5	11	1	42.5	Kay	8
17	TC2	10.6	120-139	10.5	22	1	12.5	22	1	8.25	Kay	8
17	TC2	10.6	60-79	1.15	17	1	10.75	17	1	9.6	Kay	8
17	TC2	10.6	80-99	1.5	17	1	14.15	17	1	12.65	Kay	8
17	TC2	10.6	40-59	7.75	22	1	10.5	22	1	13.25	Kay	8
17	TC2	10.6	100-119	3.5	17	1	17	17	1	13.5	Kay	8
17	TC2	10.6	140-159	3.75	17	1	20	17	1	16.25	Kay	8
17	TC2	10.6	0-19	16.75	16	1	9.15	17	1	16.4	Kay	8
17	TC2	10.6	20-39	17	16	1	10	17	1	17	Kay	8
18	TC2	8.2	40-59	10.5	19	1	16	19	1	5.5	Kay	8
18	TC2	8.2	20-39	9.15	19	1	5	20	1	19.85	Kay	8
18	TC2	8.2	60-79	11.7	19	1	8.75	20	1	21.05	Kay	8
18	TC2	8.2	140-159	10.5	20	1	8.5	21	1	22	Kay	8
18	TC2	8.2	120-139	13	19	1	12	20	1	23	Kay	8
18	TC2	8.2	100-119	13	19	1	14.5	20	1	25.5	Kay	8
18	TC2	8.2	0-19	9.15	19	1	14.75	20	1	29.6	Kay	8
18	TC2	8.2	80-99	13	19	1	18.75	20	1	29.75	Kay	8
19	TC2	12.2	0-39	5	2	11	2.45	5	11	69.45	Sonic	8
19	TC2	12.2	120-159	6.5	2	11	2.11	6	11	91.61	Sonic	8
19	TC2	12.2	80-119	6	2	11	6.15	6	11	96.15	Sonic	8
19	TC2	12.2	40-79	5.5	2	11	8.15	6	11	98.65	Sonic	8
20	TC2	11	60-79	17.5	22	1	1.75	24	1	32.25	Kay	8
20	TC2	11	140-159	17.5	22	1	6.75	24	1	37.25	Kay	8
20	TC2	11	0-19	16	22	1	8.5	24	1	40.5	Kay	8
20	TC2	11	20-39	16	22	1	13.5	24	1	45.5	Kay	8
20	TC2	11	40-59	17.5	22	1	17.5	24	1	48	Kay	8
20	TC2	11	100-119	17.5	22	1	17.5	24	1	48	Kay	8
20	TC2	11	80-99	17.5	22	1	19.5	24	1	50	Kay	8
20	TC2	11	120-139	17.5	22	1	22.75	24	1	53.25	Kay	8
21	TC2	14.1	40-59	2	30	1	20.75	2	2	66.75	Kay	8
21	TC2	14.1	0-19	8.5	24	1	19	27	1	82.5	Kay	8
21	TC2	14.1	100-119	19.5	25	1	7	29	1	83.5	Kay	8
21	TC2	14.1	140-159	19.75	25	1	8	29	1	84.25	Kay	8
21	TC2	14.1	20-39	8.75	24	1	22.75	27	1	86	Kay	8
21	TC2	14.1	120-139	19.75	25	1	2	30	1	102.25	Kay	8
21	TC2	14.1	80-99	19.15	25	1	6.5	30	1	107.35	Kay	8
21	TC2	14.1	60-79	19	25	1	19.15	30	1	120.15	Kay	8
22	TC2	13.4	20-39	19.5	25	1	7	29	1	83.5	Kay	8
22	TC2	13.4	60-79	19.75	25	1	8	29	1	84.25	Kay	8
22	TC2	13.4	40-59	19.75	25	1	2	30	1	102.25	Kay	8
22	TC2	13.4	0-19	19.15	25	1	6.5	30	1	107.35	Kay	8
23	TC2	13	40-59	12.75	18	4	16.15	20	4	51.4	Sonic	8
23	TC2	13	20-39	14	18	4	0.75	21	4	58.75	Sonic	8
23	TC2	13	0-19	12.5	18	4	0.75	21	4	60.25	Sonic	8
23	TC2	13	60-79	12.75	18	4	5.5	21	4	64.75	Sonic	8
24	TC2	12.3	100-119	12.15	20	11	9.5	24	11	93.35	Kay	8
24	TC2	12.3	140-159	7	24	11	7.75	28	11	96.75	Kay	8
24	TC2	12.3	40-59	7.75	18	11	12	22	11	100.25	Kay	Cores
24	TC2	12.3	20-39	7.5	18	11	14.15	22	11	102.65	Kay	8
24	TC2	12.3	60-79	7.75	18	11	16	22	11	104.25	Kay	8
24	TC2	12.3	120-139	13	23	11	12	28	11	119	Kay	8
24	TC2	12.3	80-99	12.15	20	11	18.5	25	11	126.35	Kay	8
24	TC2	12.3	0-19	7	18	11	19	23	11	132	Kay	8
25	TC2	14.2	20-39	24.5	21	11	10.5	22	11	10	Kay	8
25	TC2	14.2	0-19	24.5	21	11	12	22	11	11.5	Kay	8
25	TC2	14.2	40-59	2	21	11	2	22	11	24	Kay	8
25	TC2	14.2	60-79	2	21	11	15	22	11	37	Kay	8
25	TC2	14.2	80-99	6	26	11	21.5	27	11	39.5	Kay	8
25	TC2	14.2	140-159	4	21	11	22	22	11	42	Kay	8
25	TC2	14.2	120-139	4	21	11	22.15	22	11	42.15	Kay	8
25	TC2	14.2	100-119	3.5	21	11	13	23	11	57.5	Kay	8
26	TC2	12.7	20-39	9.5	27	11	23	27	11	13.5	Kay	8
26	TC2	12.7	0-19	2	26	11	16	26	11	14	Kay	8
26	TC2	12.7	40-59	9.5	27	11	1.75	28	11	16.25	Kay	8
26	TC2	12.7	120-139	9.5	27	11	4.5	28	11	19	Kay	8
26	TC2	12.7	140-159	9.5	27	11	5	28	11	19.5	Kay	8
26	TC2	12.7	60-79	9.5	27	11	7	28	11	21.5	Kay	8
26	TC2	12.7	100-119	9.5	27	11	12.15	28	11	26.65	Kay	8
26	TC2	12.7	80-99	9.5	27	11	24.15	28	11	38.65	Kay	8
27	TC2	16.8	40-59	7.75	9	12	2.5	12	12	210.75	Kay	8
27	TC2	16.8	60-79	8	9	12	8	12	12	216	Kay	8
27	TC2	16.8	0-19	7.75	9	12	15.58	13	12	233.83	Kay	8
27	TC2	16.8	100-119	8	3	1	15	3	1	295	Kay	8
27	TC2	16.8	20-39	8.75	16	12	0	17	12	303.5	Kay	8
27	TC2	16.8	80-99	9	16	12	19.5	20	12	394.5	Kay	8
27	TC2	16.8	120-139	9	16	12	9	22	12	432	Kay	8
27	TC2	16.8	140-159	10.15	16	12	10.18	22	12	432.03	Kay	8
28	TC2	12.4	80-99	10.5	1	12	8.5	2	12	22	Kay	8
28	TC2	12.4	20-39	9.5	1	12	10	2	12	24.5	Kay	8
28	TC2	12.4	60-79	9.5	1	12	13.5	2	12	28	Kay	8
28	TC2	12.4	0-19	9.5	1	12	23	2	12	37.5	Kay	8
28	TC2	12.4	140-159	10.5	1	12	1	3	12	38.5	Kay	8
28	TC2	12.4	40-59	9.5	1	12	3	3	12	41.5	Kay	8
28	TC2	12.4	100-119	10.5	1	12	13	3	12	50.5	Kay	8
28	TC2	12.4	120-139	10	4	12	12.75	6	12	50.75	Kay	8
29	TC2	8.7	120-159	11.75	13	11	21.45	13	11	9.7	Sonic	8
29	TC2	8.7	40-79	11.5	13	11	21.5	13	11	10	Sonic	8
29	TC2	8.7	0-39	11.5	13	11	22	13	11	10.5	Sonic	8
29	TC2	8.7	80-119	11.75	13	11	23	13	11	11.25	Sonic	8
30	TC2	7.6	0-39	16.75	11	4	19	11	4	2.25	Sonic	8
30	TC2	7.6	80-119	19.5	11	4	23.15	11	4	3.65	Sonic	8
30	TC2	7.6	40-79	16.75	11	4	21	11	4	4.25	Sonic	8
30	TC2	7.6	120-159	23.15	11	4	3.5	12	4	4.35	Sonic	8
31	TC2	9.9	40-79	5.5	14	4	11	15	4	29.5	Sonic	8
31	TC2	9.9	80-119	5.5	14	4	11	15	4	29.5	Sonic	8
31	TC2	9.9	120-159	23	12	4	4.5	14	4	29.5	Sonic	8
31	TC2	9.9	0-39	16.5	10	4	2.5	12	4	34	Sonic	8
32	TC2	9.4	120-159	12.15	6	2	11.5	10	2	95.35	Sonic	8
32	TC2	9.4	80-119	11.5	6	2	13	10	2	97.5	Sonic	8
32	TC2	9.4	40-79	11.15	6	2	16.5	10	2	101.35	Sonic	8
32	TC2	9.4	0-39	11.15	6	2	1.5	11	2	110.35	Sonic	8
33	TC2	11.4	40-79	9.75	6	2	5.15	8	2	43.4	Sonic	8
33	TC2	11.4	0-39	18.5	31	1	19	3	2	48.5	Sonic	8
33	TC2	11.4	80-119	21	31	1	3.75	4	2	54.75	Sonic	8
33	TC2	11.4	120-159	6	1	2	11	4	2	77	Sonic	Cores
34	TC2	11.7	40-79	7	1	2	6.5	5	2	95.5	Sonic	8
34	TC2	11.7	80-119	9.5	6	2	13.15	10	2	99.65	Sonic	8
34	TC2	11.7	120-159	8	1	2	0	6	2	112	Sonic	8
34	TC2	11.7	0-39	6	1	2	12.75	6	2	126.75	Sonic	8
35	TC2	8	0-39	10	24	1	2.5	27	1	64.5	Sonic	8
35	TC2	8	80-119	12	24	1	5	27	1	65	Sonic	8
35	TC2	8	120-159	14.5	24	1	9	27	1	66.5	Sonic	8
35	TC2	8	40-79	10.15	24	1	13	27	1	74.85	Sonic	8
36	TC2	10.8	80-119	18.5	22	1	5.5	24	1	35	Sonic	8
36	TC2	10.8	120-159	19	22	1	7	24	1	36	Sonic	8
36	TC2	10.8	0-39	11.5	22	1	6.75	24	1	43.25	Sonic	8
36	TC2	10.8	40-79	15.75	22	1	14.5	24	1	46.75	Sonic	8
37	TC2	11.6	0-39	16.5	19	1	12	24	1	115.5	Sonic	8
37	TC2	11.6	120-159	20.15	19	1	6.5	25	1	130.35	Sonic	8
37	TC2	11.6	40-79	16.5	19	1	22	25	1	149.5	Sonic	8
37	TC2	11.6	80-119	16.5	19	1	0.75	27	1	176.25	Sonic	8
38	TC2	8.9	80-119	10.17	22	1	19	22	1	86.48	Sonic	8
38	TC2	8.9	40-79	8	18	1	1.75	22	1	89.75	Sonic	8
38	TC2	8.9	0-39	5	18	1	7.75	22	1	98.75	Sonic	8
38	TC2	8.9	120-159	11.15	18	1	15.75	22	1	100.6	Sonic	8
39	TC2	12.3	40-79	12	15	1	8	18	1	68	Sonic	8
39	TC2	12.3	120-159	16	15	1	2.15	19	1	82.15	Sonic	8
39	TC2	12.3	80-119	13	15	1	0.15	19	1	83.15	Sonic	8
39	TC2	12.3	0-39	12	15	1	7.15	19	1	91.15	Sonic	8
40	TC2	13.9	40-79	15	22	11	3	28	11	132	Sonic	8
40	TC2	13.9	120-159	22	13	11	12	22	11	206	Sonic	8
40	TC2	13.9	80-119	21.75	13	11	1.5	23	11	219.75	Sonic	8
40	TC2	13.9	0-39	15	13	11	20.5	25	11	293.5	Sonic	8
41	TC2	11.4	0-39	24.5	18	11	2.75	23	11	98.25	Sonic	8
41	TC2	11.4	80-119	17	18	11	1.5	23	11	104.5	Sonic	8
41	TC2	11.4	40-79	10	18	11	4.44	23	11	114.44	Sonic	8
41	TC2	11.4	120-159	20	18	11	8.5	24	11	132.5	Sonic	8
42	TC2	10.6	80-119	12	22	11	10.75	28	11	44.25	Sonic	8
42	TC2	10.6	40-79	14.5	26	11	22.5	2	12	152	Sonic	8
42	TC2	10.6	0-39	14.5	26	11	23	2	12	152.5	Sonic	8
42	TC2	10.6	120-159	12.5	22	11	44.15	30	11	223.65	Sonic	8
43	TC2	11	80-119	13	26	11	21.75	28	11	56.75	Sonic	8
43	TC2	11	0-39	13	26	11	23.75	29	11	82.75	Sonic	8
43	TC2	11	40-79	13	26	11	1	30	11	84	Sonic	8
43	TC2	11	120-159	13.15	26	11	11	30	11	93.85	Sonic	8
44	TC2	14.4	0-39	12	28	11	4.75	4	12	136.75	Sonic	8
44	TC2	14.4	120-159	22.5	28	11	6	5	12	151.5	Sonic	8
44	TC2	14.4	40-79	17	28	11	4	5	12	155	Sonic	8
44	TC2	14.4	80-119	21.75	28	11	22.5	5	12	168.75	Sonic	8
45	TC2	13.3	0-39	13	4	12	10	11	12	165	Sonic	8
45	TC2	13.3	120-159	8	2	12	15.5	9	12	175.5	Sonic	8
45	TC2	13.3	40-79	0	2	12	20	9	12	188	Sonic	8
45	TC2	13.3	80-119	3	2	12	15.5	10	12	204.5	Sonic	8
46	TC2	12.5	120-159	12.5	4	12	23.5	6	12	59	Sonic	8
46	TC2	12.5	80-119	12.5	4	12	0.5	8	12	84	Sonic	8
46	TC2	12.5	40-79	12.25	4	12	17	8	12	100.75	Sonic	8
46	TC2	12.5	0-39	12.25	4	12	15.75	9	12	123.5	Sonic	8
47	TC2	10.6	0-39	18.5	6	12	1.5	10	12	79	Sonic	8
47	TC2	10.6	40-79	23.5	6	12	8	11	12	104.5	Sonic	8
47	TC2	10.6	80-119	1	7	12	1.5	12	12	120.5	Sonic	8
47	TC2	10.6	120-159	18.5	14	12	10.5	15	12	121.5	Sonic	8
48	TC2	9.3	80-119	10.5	11	12	11.5	16	12	121	Sonic	Cores
48	TC2	9.3	40-79	10.2	11	12	18.5	16	12	128.3	Sonic	8
48	TC2	9.3	120-159	10.75	11	12	22	16	12	131.25	Sonic	8
48	TC2	9.3	0-39	10.15	11	12	0.5	17	12	134.35	Sonic	8
49	TC2	13.8	80-119	13	6	1	14	7	1	59	Sonic	8
49	TC2	13.8	0-39	22.5	14	12	21.5	19	12	119	Sonic	8
49	TC2	13.8	40-79	10.5	15	12	0.5	21	12	134	Sonic	8
49	TC2	13.8	120-159	19	15	12	16	22	12	165	Sonic	8
50	TC2	12.1	0-39	15.5	17	12	0	20	12	56.5	Sonic	8
50	TC2	12.1	80-119	18.5	17	12	0	21	12	77.5	Sonic	8
50	TC2	12.1	120-159	21.15	17	12	18.15	21	12	93	Sonic	8
50	TC2	12.1	40-79	18.5	17	12	4.5	22	12	106	Sonic	8
51	TC2	10.8	80-119	12	24	12	17	25	12	29	Sonic	8
51	TC2	10.8	0-39	0.5	21	12	14.5	23	12	62	Sonic	8
51	TC2	10.8	40-79	1	21	12	12	24	12	83	Sonic	8
51	TC2	10.8	120-159	4	21	12	15.5	27	12	155.5	Sonic	8
52	TC2	11.4	40-79	8.1	30	12	11	11	13	266.9	Sonic	8
52	TC2	11.4	0-39	8.1	30	12	4.15	12	13	284.05	Sonic	8
52	TC2	11.4	120-159	8.5	30	12	5.5	13	13	309	Sonic	8
52	TC2	11.4	80-119	1.75	18	1	18	18	1	356.25	Sonic	8
53	TC2	12.7	0-39	9.15	1	1	23	5	1	109.85	Sonic	8
53	TC2	12.7	120-159	9.5	1	1	3.3	6	1	113.8	Sonic	8
53	TC2	12.7	40-79	9.15	1	1	9.75	6	1	120.6	Sonic	8
53	TC2	12.7	80-119	9.5	1	1	18.75	6	1	129.25	Sonic	8
54	TC2	8.3	0-39	13.5	6	1	16	7	1	26.5	Sonic	8
54	TC2	8.3	120-159	13.75	6	1	19	7	1	29.25	Sonic	8
54	TC2	8.3	40-79	13.5	6	1	17	8	1	51.5	Sonic	8
54	TC2	8.3	80-119	13.5	6	1	17	8	1	51.5	Sonic	8
55	TC2	8.2	40-79	5	9	1	8.5	12	1	75.5	Sonic	8
55	TC2	8.2	120-159	17	9	1	3	13	1	82	Sonic	8
55	TC2	8.2	80-119	6.5	9	1	2.5	13	1	92	Sonic	8
55	TC2	8.2	0-39	3	9	1	4	13	1	97	Sonic	8
56	TC2	10.3	120-159	3	13	1	6	19	1	147	Sonic	8
56	TC2	10.3	80-119	2.5	13	1	5.75	19	1	147.25	Sonic	8
56	TC2	10.3	40-79	20	12	1	3.15	19	1	151.15	Sonic	8
56	TC2	10.3	0-39	18.5	12	1	14.75	19	1	164.25	Sonic	8

## Sheet: TC17s - TC17s
TC17s
Patients	CellTypes	Size_MBs	IDs	Start_time	Start_day	Start_month	End_time	End_day	End_month	Durtion_hr	Location	Cores
1	TC17	9.7	60-79	1	30	10	7.15	1	11	30.15	Kay	8
1	TC17	9.7	120-139	3.5	30	10	17	1	11	37.5	Kay	8
1	TC17	9.7	0-19	1	30	10	16.5	1	11	39.5	Kay	8
1	TC17	9.7	20-39	24.45	30	10	24	2	11	47.55	Kay	8
1	TC17	9.7	40-59	1	30	10	3.5	2	11	50.5	Kay	8
1	TC17	9.7	80-99	22	2	11	9.45	5	11	59.45	Kay	8
1	TC17	9.7	140-159	22.5	2	11	17	5	11	66.5	Kay	8
1	TC17	9.7	100-119	22.5	2	11	17.15	5	11	66.65	Kay	8
2	TC17	10.4	0-19	22.5	2	11	6.45	3	11	7.95	Kay	8
2	TC17	10.4	140-159	19	4	11	3	5	11	8	Kay	8
2	TC17	10.4	100-119	22.5	2	11	7.5	3	11	9	Kay	8
2	TC17	10.4	20-39	22.5	2	11	8	3	11	9.5	Kay	8
2	TC17	10.4	60-79	22.5	2	11	8	3	11	9.5	Kay	8
2	TC17	10.4	80-99	22.5	2	11	8	3	11	9.5	Kay	8
2	TC17	10.4	120-139	22.5	2	11	8	3	11	9.5	Kay	8
2	TC17	10.4	40-59	19	4	11	7	5	11	12	Kay	8
3	TC17	12.2	20-39	8	16	11	13	17	11	29	Kay	8
3	TC17	12.2	120-139	10.5	16	11	22.5	17	11	36	Kay	8
3	TC17	12.2	140-159	21.15	20	11	9.5	22	11	36.35	Kay	8
3	TC17	12.2	60-79	8.5	16	11	3	18	11	42.5	Kay	8
3	TC17	12.2	40-59	8.5	16	11	8	18	11	47.5	Kay	8
3	TC17	12.2	100-119	9.5	16	11	18.5	18	11	57	Kay	8
3	TC17	12.2	80-99	9.5	16	11	19	18	11	57.5	Kay	8
3	TC17	12.2	0-19	20.75	20	11	7.5	23	11	58.75	Kay	8
4	TC17	16.7	40-59	9.15	9	12	2	13	12	88.85	Kay	8
4	TC17	16.7	100-119	9.15	9	12	19.7	13	12	106.55	Kay	8
4	TC17	16.7	60-79	9.15	9	12	1	15	12	135.85	Kay	8
4	TC17	16.7	140-159	10.2	16	12	1	17	12	158.8	Kay	8
4	TC17	16.7	0-19	10.15	16	12	2	17	12	159.85	Kay	8
4	TC17	16.7	80-99	10.15	16	12	22.75	19	12	228.6	Kay	8
4	TC17	16.7	20-39	10	16	12	21.75	20	12	251.75	Kay	8
4	TC17	16.7	120-139	10.2	16	12	11.75	21	12	265.55	Kay	8
5	TC17	16	80-99	15	9	12	0	12	12	57	Kay	8
5	TC17	16	0-19	15	9	12	8	12	12	65	Kay	8
5	TC17	16	100-119	15	9	12	19	12	12	76	Kay	8
5	TC17	16	20-39	15	9	12	10.5	13	12	91.5	Kay	8
5	TC17	16	120-139	15	9	12	11.5	13	12	92.5	Kay	8
5	TC17	16	140-159	15	9	12	5	14	12	110	Kay	8
5	TC17	16	40-59	15	9	12	15.2	14	12	120.2	Kay	8
5	TC17	16	60-79	15	9	12	3	15	12	132	Kay	8
6	TC17	9.9	120-139	2.5	15	12	20.14	16	12	41.64	Kay	8
6	TC17	9.9	0-19	1.5	15	12	2.5	17	12	49	Kay	8
6	TC17	9.9	80-99	1.5	15	12	6.5	17	12	53	Kay	8
6	TC17	9.9	60-79	1.5	15	12	8.15	17	12	54.65	Kay	8
6	TC17	9.9	20-39	1.5	15	12	13	17	12	59.5	Kay	8
6	TC17	9.9	40-59	1.5	15	12	13	17	12	59.5	Kay	8
6	TC17	9.9	140-159	2.5	15	12	16	17	12	61.5	Kay	8
6	TC17	9.9	100-119	2	15	12	16.6	17	12	62.6	Kay	8
7	TC17	7.8	60-79	4	17	12	16.5	17	12	12.5	Kay	8
7	TC17	7.8	120-139	4	17	12	3	18	12	23	Kay	8
7	TC17	7.8	40-59	16	16	12	15.5	17	12	23.5	Kay	8
7	TC17	7.8	0-19	11	16	12	12.75	17	12	25.75	Kay	8
7	TC17	7.8	80-99	4	17	12	11	18	12	31	Kay	8
7	TC17	7.8	140-159	8	17	12	16	18	12	32	Kay	8
7	TC17	7.8	20-39	16	16	12	4.5	18	12	36.5	Kay	8
7	TC17	7.8	100-119	4	17	12	20	18	12	40	Kay	8
8	TC17	8.5	80-99	21.5	24	11	7	26	11	33.5	Kay	Cores
8	TC17	8.5	140-159	21.5	24	11	13.5	26	11	40	Kay	8
8	TC17	8.5	100-119	21.5	24	11	15	26	11	41.5	Kay	8
8	TC17	8.5	120-139	21.5	24	11	15	26	11	41.5	Kay	8
8	TC17	8.5	20-39	7.75	24	11	2.75	26	11	43	Kay	8
8	TC17	8.5	40-59	8.5	24	11	4	26	11	43.5	Kay	8
8	TC17	8.5	60-79	8.5	24	11	7	26	11	46.5	Kay	8
8	TC17	8.5	0-19	7.5	24	11	24	26	11	64.5	Kay	8
9	TC17	12.3	20-39	13	18	12	22	22	12	105	Kay	8
9	TC17	12.3	40-59	13	18	12	2	23	12	109	Kay	8
9	TC17	12.3	80-99	13.75	18	12	19.5	23	12	125.75	Kay	8
9	TC17	12.3	140-159	15.5	18	12	10.5	24	12	139	Kay	8
9	TC17	12.3	100-119	15	18	12	14	24	12	143	Kay	8
9	TC17	12.3	0-19	17	28	12	1	29	12	152	Kay	8
9	TC17	12.3	60-79	10	29	12	18	29	12	152	Kay	8
9	TC17	12.3	120-139	10	29	12	12.5	31	12	194.5	Kay	8
10	TC17	9.2	120-139	19.5	23	12	2	26	12	54.5	Kay	8
10	TC17	9.2	60-79	19.5	23	12	8.75	26	12	61.25	Kay	8
10	TC17	9.2	80-99	19.5	23	12	15	26	12	67.5	Kay	8
10	TC17	9.2	100-119	19.5	23	12	15	26	12	67.5	Kay	8
10	TC17	9.2	0-19	18.75	23	12	16	26	12	69.25	Kay	8
10	TC17	9.2	40-59	19	23	12	17.5	26	12	70.5	Kay	8
10	TC17	9.2	140-159	19.5	23	12	21.5	26	12	74	Kay	8
10	TC17	9.2	20-39	19	23	12	25	26	12	78	Kay	8
11	TC17	8.1	0-19	8.15	25	12	13.5	25	12	5.35	Kay	8
11	TC17	8.1	40-59	8.5	25	12	22.5	25	12	14	Kay	8
11	TC17	8.1	20-39	8.5	25	12	5	26	12	20.5	Kay	8
11	TC17	8.1	80-99	9	25	12	17.5	26	12	32.5	Kay	8
11	TC17	8.1	120-139	9.5	25	12	18.5	26	12	33	Kay	8
11	TC17	8.1	140-159	9.5	25	12	20	26	12	34.5	Kay	8
11	TC17	8.1	60-79	8.75	25	12	19.5	26	12	34.75	Kay	8
11	TC17	8.1	100-119	9.5	25	12	20.5	26	12	35	Kay	8
12	TC17	10.4	80-99	12.5	4	1	16.75	6	1	52.25	Kay	8
12	TC17	10.4	100-119	12.5	4	1	16.75	6	1	52.25	Kay	8
12	TC17	10.4	0-19	12.5	4	1	20	6	1	55.5	Kay	8
12	TC17	10.4	60-79	12.5	4	1	20.5	6	1	56	Kay	8
12	TC17	10.4	140-159	5	5	1	13.5	7	1	56.5	Kay	8
12	TC17	10.4	40-59	12.5	4	1	21.75	6	1	57.25	Kay	8
12	TC17	10.4	120-139	12.5	4	1	23	6	1	58.5	Kay	8
12	TC17	10.4	20-39	12.5	4	1	23.5	6	1	59	Kay	8
13	TC17	10.5	20-39	11	5	1	12.75	6	1	25.75	Kay	8
13	TC17	10.5	60-79	11.15	5	1	0.5	7	1	37.35	Kay	8
13	TC17	10.5	140-159	17.15	5	1	7.75	7	1	38.6	Kay	8
13	TC17	10.5	120-139	16	5	1	19	7	1	51	Kay	8
13	TC17	10.5	0-19	11	5	1	16.75	7	1	53.75	Kay	8
13	TC17	10.5	100-119	11.15	5	1	19	7	1	55.85	Kay	8
13	TC17	10.5	80-99	11.15	5	1	20	7	1	56.85	Kay	8
13	TC17	10.5	40-59	11	5	1	22	7	1	59	Kay	8
14	TC17	7.4	120-139	23	18	11	24	19	11	25	Kay	8
14	TC17	7.4	20-39	16	17	11	21.5	18	11	29.5	Kay	8
14	TC17	7.4	100-119	16.5	17	11	22	18	11	29.5	Kay	8
14	TC17	7.4	60-79	16.25	17	11	23	18	11	30.75	Kay	8
14	TC17	7.4	0-19	16	17	11	23	18	11	31	Kay	8
14	TC17	7.4	80-99	16.5	17	11	23.5	18	11	31	Kay	8
14	TC17	7.4	140-159	19	17	11	4.5	19	11	33.5	Kay	8
14	TC17	7.4	40-59	16	17	11	24	19	11	56	Kay	8
15	TC17	9.2	80-99	4.75	7	1	11.5	7	1	6.75	Kay	8
15	TC17	9.2	40-59	4.75	7	1	12	7	1	7.25	Kay	Cores
15	TC17	9.2	60-79	4.75	7	1	12	7	1	7.25	Kay	8
15	TC17	9.2	20-39	4.75	7	1	13.75	7	1	9	Kay	8
15	TC17	9.2	140-159	22	7	1	10	8	1	12	Kay	8
15	TC17	9.2	100-119	4.75	7	1	17.75	7	1	13	Kay	8
15	TC17	9.2	120-139	16.75	7	1	10	8	1	17.25	Kay	8
15	TC17	9.2	0-19	4.75	7	1	0.5	8	1	19.75	Kay	8
16	TC17	8.8	60-79	11	9	1	4.5	13	1	89.5	Kay	8
16	TC17	8.8	40-59	10.15	9	1	6	13	1	91.85	Kay	8
16	TC17	8.8	120-139	10.15	12	1	8	16	1	93.85	Kay	8
16	TC17	8.8	140-159	10.15	12	1	10	16	1	95.85	Kay	8
16	TC17	8.8	20-39	9	9	1	10	13	1	97	Kay	8
16	TC17	8.8	0-19	8	9	1	12.5	13	1	100.5	Kay	8
16	TC17	8.8	100-119	10.15	12	1	15	16	1	100.85	Kay	8
16	TC17	8.8	80-99	11	9	1	20.5	13	1	105.5	Kay	8
17	TC17	10.6	80-99	4	17	1	3	18	1	23	Kay	8
17	TC17	10.6	140-159	15	17	1	22.75	18	1	31.75	Kay	8
17	TC17	10.6	0-19	3.75	17	1	12.75	18	1	33	Kay	8
17	TC17	10.6	60-79	3.75	17	1	14.75	18	1	35	Kay	8
17	TC17	10.6	120-139	4.75	17	1	15.75	18	1	35	Kay	8
17	TC17	10.6	100-119	8.15	22	1	17.5	22	1	35.35	Kay	8
17	TC17	10.6	20-39	3.75	17	1	16	18	1	36.25	Kay	8
17	TC17	10.6	40-59	3.75	17	1	16.15	18	1	36.4	Kay	8
18	TC17	8.2	80-99	14	20	1	1	22	1	35	Kay	8
18	TC17	8.2	60-79	14	20	1	2.15	22	1	36.15	Kay	8
18	TC17	8.2	40-59	14	20	1	4.15	22	1	38.15	Kay	8
18	TC17	8.2	0-19	12	20	1	2.75	22	1	38.75	Kay	8
18	TC17	8.2	20-39	13	20	1	3.75	22	1	38.75	Kay	8
18	TC17	8.2	140-159	15.75	20	1	7.5	22	1	39.75	Kay	8
18	TC17	8.2	120-139	14.75	20	1	8.5	22	1	41.75	Kay	8
18	TC17	8.2	100-119	14	20	1	10	22	1	44	Kay	8
19	TC17	13.3	40-79	15	28	10	18.15	6	11	195.15	Sonic	8
19	TC17	13.3	120-159	15.45	28	10	7	7	11	207.55	Sonic	8
19	TC17	13.3	80-119	15.45	28	10	23.1	8	11	247.65	Sonic	8
19	TC17	13.3	0-39	15.5	16	10	17.45	28	10	289.95	Sonic	8
20	TC17	10	60-79	20	22	1	5.5	24	1	33.5	Kay	8
20	TC17	10	140-159	22	22	1	11.5	24	1	37.5	Kay	8
20	TC17	10	0-19	17.5	22	1	7.5	24	1	38	Kay	8
20	TC17	10	100-119	22	22	1	21.5	24	1	47.5	Kay	8
20	TC17	10	20-39	20	22	1	20	24	1	48	Kay	8
20	TC17	10	40-59	20	22	1	23	24	1	51	Kay	8
20	TC17	10	80-99	22	22	1	2	25	1	52	Kay	8
20	TC17	10	120-139	22	22	1	6.15	25	1	56.15	Kay	8
21	TC17	13.4	100-119	4.5	30	1	2.5	1	2	22	Kay	8
21	TC17	13.4	40-59	4.5	30	1	22.5	1	2	25	Kay	8
21	TC17	13.4	60-79	4.5	30	1	5.5	1	2	25	Kay	8
21	TC17	13.4	80-99	4.5	30	1	5.5	1	2	25	Kay	8
21	TC17	13.4	0-19	4.5	30	1	12.15	1	2	31.65	Kay	8
21	TC17	13.4	120-139	4.5	30	1	21.15	1	2	40.65	Kay	8
21	TC17	13.4	20-39	4.5	30	1	22.5	1	2	42	Kay	8
21	TC17	13.4	140-159	4.5	30	1	5	2	2	48.5	Kay	8
22	TC17	11.1	120-159	10	14	4	7.5	15	4	21.5	Sonic	8
22	TC17	11.1	0-19	4.5	30	1	5	2	2	48.5	Kay	8
22	TC17	11.1	20-39	4.5	30	1	5	2	2	48.5	Kay	8
22	TC17	11.1	40-59	4.5	30	1	5	2	2	48.5	Kay	8
22	TC17	11.1	60-79	4.5	30	1	5	2	2	48.5	Kay	8
22	TC17	11.1	80-99	4.5	30	1	5	2	2	48.5	Kay	8
22	TC17	11.1	100-119	4.5	30	1	5	2	2	48.5	Kay	Cores
23	TC17	9.5	80-119	17	18	4	3.32	19	4	10.32	Sonic	8
23	TC17	9.5	0-39	13	18	4	18.5	19	4	29.5	Sonic	8
23	TC17	9.5	40-79	15	18	4	22	19	4	31	Sonic	8
23	TC17	9.5	120-159	17	18	4	4.75	20	4	35.75	Sonic	8
24	TC17	8.8	40-59	13.14	20	11	6.5	21	11	17.36	Kay	8
24	TC17	8.8	120-139	13.5	20	11	10	21	11	20.5	Kay	8
24	TC17	8.8	100-119	13.5	20	11	10.75	21	11	21.25	Kay	8
24	TC17	8.8	80-99	13.5	20	11	12.75	21	11	23.25	Kay	8
24	TC17	8.8	20-39	12.75	20	11	12.5	21	11	23.75	Kay	8
24	TC17	8.8	0-19	12.75	20	11	19	21	11	30.25	Kay	8
24	TC17	8.8	60-79	13.15	20	11	23	21	11	33.85	Kay	8
24	TC17	8.8	140-159	21.5	24	11	10	26	11	36.5	Kay	8
25	TC17	11.6	140-159	6.75	23	11	10.75	26	11	76	Kay	8
25	TC17	11.6	60-79	6	23	11	5.5	27	11	95.5	Kay	8
25	TC17	11.6	120-139	6.5	23	11	6.15	27	11	95.65	Kay	8
25	TC17	11.6	100-119	6	23	11	6.75	27	11	96.75	Kay	8
25	TC17	11.6	40-59	6.75	21	11	12.5	25	11	101.75	Kay	8
25	TC17	11.6	0-19	6.25	21	11	13	25	11	102.75	Kay	8
25	TC17	11.6	80-99	6	23	11	2	28	11	116	Kay	8
25	TC17	11.6	20-39	6.5	21	11	6.5	27	11	144	Kay	8
26	TC17	10.8	20-39	9.5	27	11	5.5	28	11	20	Kay	8
26	TC17	10.8	40-59	9.5	27	11	2.5	29	11	41	Kay	8
26	TC17	10.8	120-139	12.5	27	11	6	29	11	41.5	Kay	8
26	TC17	10.8	100-119	12.5	27	11	7.75	29	11	43.25	Kay	8
26	TC17	10.8	60-79	9.5	27	11	9.5	29	11	48	Kay	8
26	TC17	10.8	80-99	9.5	27	11	9.5	29	11	48	Kay	8
26	TC17	10.8	140-159	12.5	27	11	22.5	29	11	58	Kay	8
26	TC17	10.8	0-19	9.5	27	11	23	29	11	61.5	Kay	8
27	TC17	11.9	120-139	13.75	29	11	18.5	30	11	28.75	Kay	8
27	TC17	11.9	100-119	13.75	29	11	22.75	30	11	33	Kay	8
27	TC17	11.9	40-59	12.5	29	11	9	1	12	44.5	Kay	8
27	TC17	11.9	0-19	12.5	29	11	9.15	1	12	44.65	Kay	8
27	TC17	11.9	60-79	12.75	29	11	11.5	1	12	46.75	Kay	8
27	TC17	11.9	80-99	13.75	29	11	15.5	1	12	49.75	Kay	8
27	TC17	11.9	20-39	12.5	29	11	19.75	1	12	55.25	Kay	8
27	TC17	11.9	140-159	9.75	1	12	4	4	12	66.25	Kay	8
28	TC17	11.5	0-19	10.5	1	12	4	2	12	17.5	Kay	8
28	TC17	11.5	40-59	10.5	1	12	4	2	12	17.5	Kay	8
28	TC17	11.5	100-119	11	1	12	5.5	2	12	18.5	Kay	8
28	TC17	11.5	80-99	11	1	12	8	2	12	21	Kay	8
28	TC17	11.5	140-159	11.5	1	12	14.5	2	12	27	Kay	8
28	TC17	11.5	120-139	10.15	4	12	23	5	12	36.85	Kay	8
28	TC17	11.5	60-79	10.5	1	12	9.23	3	12	46.73	Kay	8
28	TC17	11.5	20-39	10.5	1	12	11	3	12	48.5	Kay	8
29	TC17	9.5	40-79	12	13	11	10	18	11	118	Sonic	8
29	TC17	9.5	80-119	12.15	13	11	17	18	11	124.85	Sonic	8
29	TC17	9.5	120-159	13.5	13	11	22.5	18	11	129	Sonic	8
29	TC17	9.5	0-39	12	13	11	24.5	18	11	132.5	Sonic	8
30	TC17	7.9	0-39	6	12	4	7.75	14	4	49.75	Sonic	8
30	TC17	7.9	120-159	9	12	4	12.5	14	4	51.5	Sonic	8
30	TC17	7.9	80-119	8.5	12	4	12.5	14	4	52	Sonic	8
30	TC17	7.9	40-79	6.1	12	4	11	14	4	52.9	Sonic	8
31	TC17	9.6	80-119	8.2	12	4	11	13	4	26.8	Sonic	8
31	TC17	9.6	40-79	11.15	19	4	21	19	4	13.85	Sonic	8
31	TC17	9.6	120-159	19	12	4	9.5	13	4	14.5	Sonic	8
31	TC17	9.6	0-39	13.15	12	4	21	14	4	55.85	Sonic	8
32	TC17	9.3	120-159	13.6	6	2	10.15	10	2	92.55	Sonic	Cores
32	TC17	9.3	40-79	12.75	6	2	14.15	10	2	97.4	Sonic	8
32	TC17	9.3	80-119	12.75	6	2	14.5	10	2	97.75	Sonic	8
32	TC17	9.3	0-39	12.5	6	2	3.5	11	2	111	Sonic	8
33	TC17	10.4	0-39	17	31	1	17	3	2	48	Sonic	8
33	TC17	10.4	120-159	17	31	1	1.5	4	2	56.5	Sonic	8
33	TC17	10.4	40-79	17	31	1	3.5	4	2	58.5	Sonic	8
33	TC17	10.4	80-119	17	31	1	22	4	2	77	Sonic	8
34	TC17	11.4	80-119	5.5	31	1	18	3	2	60.5	Sonic	8
34	TC17	11.4	0-39	5.5	31	1	23	3	2	65.5	Sonic	8
34	TC17	11.4	120-159	5.5	31	1	23	3	2	65.5	Sonic	8
34	TC17	11.4	40-79	5.5	31	1	5	6	2	119.5	Sonic	8
35	TC17	9	0-39	24	25	1	1	27	1	25	Sonic	8
35	TC17	9	120-159	20.5	25	1	15.5	27	1	43	Sonic	8
35	TC17	9	40-79	6.5	25	1	18	27	1	59.5	Sonic	8
35	TC17	9	80-119	6.75	25	1	11	29	1	100.25	Sonic	8
36	TC17	10.8	120-159	9	23	1	8	28	1	119	Sonic	8
36	TC17	10.8	0-39	19	22	1	13	28	1	138	Sonic	8
36	TC17	10.8	80-119	7.75	23	1	2.18	29	1	138.43	Sonic	8
36	TC17	10.8	40-79	21.5	22	1	20.5	28	1	143	Sonic	8
37	TC17	10.8	80-119	6.75	20	1	18.5	22	1	59.75	Sonic	8
37	TC17	10.8	0-39	1.15	20	1	21.5	22	1	68.35	Sonic	8
37	TC17	10.8	120-159	14	20	1	11.5	23	1	69.5	Sonic	8
37	TC17	10.8	40-79	4.5	20	1	11.5	23	1	79	Sonic	8
38	TC17	8.8	80-119	0	19	1	9.15	19	1	9.15	Sonic	8
38	TC17	8.8	40-79	20	18	1	1.15	20	1	29.15	Sonic	8
38	TC17	8.8	0-39	11.75	18	1	6.75	20	1	43	Sonic	8
38	TC17	8.8	120-159	2.15	19	1	2.75	21	1	48.6	Sonic	8
39	TC17	13	80-119	17.5	15	1	23	17	1	53.5	Sonic	8
39	TC17	13	0-39	16	15	1	8.5	18	1	64.5	Sonic	8
39	TC17	13	40-79	4.75	19	1	13.5	19	1	76.75	Sonic	8
39	TC17	13	120-159	18.5	15	1	4.75	19	1	82.25	Sonic	8
40	TC17	11.9	120-159	11	15	11	12.75	22	11	169.75	Sonic	8
40	TC17	11.9	40-79	19	14	11	23.5	21	11	172.5	Sonic	8
40	TC17	11.9	0-39	23	13	11	4	22	11	197	Sonic	8
40	TC17	11.9	80-119	7.75	15	11	21.5	23	11	205.75	Sonic	8
41	TC17	10.6	0-39	15.15	22	11	24	22	11	38.85	Sonic	8
41	TC17	10.6	120-159	6.5	20	11	8	22	11	49.5	Sonic	8
41	TC17	10.6	80-119	5	20	11	11.75	22	11	54.75	Sonic	8
41	TC17	10.6	40-79	10	19	11	5	22	11	67	Sonic	8
42	TC17	10.4	40-79	1.5	23	11	22	24	11	44.5	Sonic	8
42	TC17	10.4	0-39	23.75	22	11	13	25	11	61.25	Sonic	8
42	TC17	10.4	120-159	21.5	1	12	3	3	12	65	Sonic	8
42	TC17	10.4	80-119	1.5	23	11	24.5	25	11	71	Sonic	8
43	TC17	11.5	120-159	13.75	26	11	22.5	28	11	56.75	Sonic	8
43	TC17	11.5	0-39	13.5	26	11	24.75	28	11	59.25	Sonic	8
43	TC17	11.5	80-119	13.75	26	11	6.5	30	11	88.75	Sonic	8
43	TC17	11.5	40-79	13.5	26	11	19.5	30	11	102	Sonic	8
44	TC17	14.2	0-39	2.5	29	11	8	2	12	77.5	Sonic	8
44	TC17	14.2	120-159	21	29	11	13.5	3	12	88.5	Sonic	8
44	TC17	14.2	40-79	11	29	11	14.75	3	12	99.75	Sonic	8
44	TC17	14.2	80-119	12	29	11	1.75	4	12	109.75	Sonic	8
45	TC17	11.5	80-119	20.5	2	12	6.75	8	12	130.25	Sonic	8
45	TC17	11.5	40-79	13	4	12	13	10	12	144	Sonic	8
45	TC17	11.5	0-39	13	2	12	4.75	9	12	159.75	Sonic	8
45	TC17	11.5	120-159	22.5	2	12	21.5	9	12	167	Sonic	8
46	TC17	10.9	40-79	17.75	20	12	1	21	12	343.25	Sonic	8
46	TC17	10.9	0-39	16.15	20	12	0.5	21	12	344.35	Sonic	Cores
46	TC17	10.9	120-159	0	21	12	22	22	12	382	Sonic	8
46	TC17	10.9	80-119	23.5	20	12	9	23	12	393.5	Sonic	8
47	TC17	9.4	0-39	0.5	8	12	10.5	8	12	10	Sonic	8
47	TC17	9.4	80-119	10.5	11	12	21	11	12	10.5	Sonic	8
47	TC17	9.4	120-159	10.5	8	12	21	8	12	10.5	Sonic	8
47	TC17	9.4	40-79	6.75	8	12	19	8	12	12.25	Sonic	8
48	TC17	9.4	80-119	21	11	12	18.5	14	12	69.5	Sonic	8
48	TC17	9.4	120-159	13.5	18	12	17	18	12	91.75	Sonic	8
48	TC17	9.4	0-39	11	11	12	19	15	12	104	Sonic	8
48	TC17	9.4	40-79	11	11	12	21	15	12	106	Sonic	8
49	TC17	10.3	120-159	11.5	16	12	7.75	19	12	68.25	Sonic	8
49	TC17	10.3	0-39	21	15	12	18.75	19	12	93.75	Sonic	8
49	TC17	10.3	80-119	6.5	16	12	23	20	12	112.5	Sonic	8
49	TC17	10.3	40-79	21	10	12	18	15	12	117	Sonic	8
50	TC17	9.3	80-119	12.5	18	12	12	21	12	71.5	Sonic	8
50	TC17	9.3	0-39	12.5	18	12	16.75	21	12	76.25	Sonic	8
50	TC17	9.3	40-79	12.5	18	12	20	21	12	79.5	Sonic	8
50	TC17	9.3	120-159	9	1	1	18.15	1	1	345.15	Sonic	8
51	TC17	8.9	40-79	13	21	12	5.75	22	12	16.75	Sonic	8
51	TC17	8.9	0-39	15	20	12	13	21	12	22	Sonic	8
51	TC17	8.9	120-159	17	21	12	15.5	22	12	22.5	Sonic	8
51	TC17	8.9	80-119	13	21	12	14.75	22	12	25.75	Sonic	8
52	TC17	10.6	120-159	8.75	15	12	6	15	13	717.25	Sonic	8
52	TC17	10.6	80-119	11	15	1	20.5	15	1	345.5	Sonic	8
52	TC17	10.6	0-39	11.75	15	1	8.75	16	1	357	Sonic	8
52	TC17	10.6	40-79	11.15	15	1	5	18	1	401.85	Sonic	8
53	TC17	11.4	80-119	10.5	1	1	21.5	3	1	59	Sonic	8
53	TC17	11.4	120-159	12	1	1	4.75	4	1	64.75	Sonic	8
53	TC17	11.4	40-79	2	6	1	6.5	9	1	76.5	Sonic	8
53	TC17	11.4	0-39	9.75	1	1	22.5	4	1	84.75	Sonic	8
54	TC17	7	40-79	14	6	1	4.75	12	1	134.75	Sonic	8
54	TC17	7	0-39	14	6	1	11	12	1	141	Sonic	8
54	TC17	7	80-119	14	6	1	18.5	12	1	148.5	Sonic	8
54	TC17	7	120-159	18.75	6	1	14.5	13	1	163.75	Sonic	8
55	TC17	6.6	40-79	2.15	11	1	15.5	11	1	13.35	Sonic	8
55	TC17	6.6	120-159	15.5	11	1	12.5	12	1	21	Sonic	8
55	TC17	6.6	0-39	10.5	15	1	11.75	16	1	25.25	Sonic	8
55	TC17	6.6	80-119	10.75	11	1	17	12	1	30.25	Sonic	8
56	TC17	7.8	120-159	8.5	13	1	20	13	1	11.5	Sonic	8
56	TC17	7.8	80-119	8	13	1	20	13	1	12	Sonic	8
56	TC17	7.8	0-39	11	15	1	0.75	16	1	13.75	Sonic	8
56	TC17	7.8	40-79	5.5	13	1	19.75	13	1	14.25	Sonic	8

## Sheet: LDGs - LDGs
LDGs
Patients	CellTypes	Size_MBs	IDs	Start_time	Start_day	Start_month	End_time	End_day	End_month	Durtion_hr	Location	Cores
56	LDG	6.7	0-39	11	15	1	16	15	1	5	Sonic	8
56	LDG	6.7	80-119	14.5	13	1	21	13	1	6.5	Sonic	8
56	LDG	6.7	120-159	17.75	13	1	1	14	1	7.25	Sonic	8
56	LDG	6.7	40-79	3.15	19	1	9	19	1	8.85	Sonic	8
55	LDG	5.9	80-119	6	12	1	1	15	1	67	Sonic	8
55	LDG	5.9	120-159	10	12	1	13.5	15	1	75.5	Sonic	8
55	LDG	5.9	0-39	4	12	1	16	15	1	84	Sonic	8
55	LDG	5.9	40-79	4.75	12	1	18.5	15	1	85.75	Sonic	8
54	LDG	5.3	40-79	14	6	1	16	8	1	50	Sonic	8
54	LDG	5.3	0-39	14	6	1	19	8	1	53	Sonic	8
54	LDG	5.3	120-159	19	6	1	5	9	1	58	Sonic	8
54	LDG	5.3	80-119	14	6	1	3	9	1	61	Sonic	8
53	LDG	6.2	40-79	6.75	3	1	2	8	1	115.25	Sonic	8
53	LDG	6.2	80-119	6.75	3	1	3	8	1	116.25	Sonic	8
53	LDG	6.2	0-39	16	7	1	3.5	10	1	121.25	Sonic	8
53	LDG	6.2	120-159	21.5	3	1	17.15	9	1	139.65	Sonic	8
52	LDG	6.5	40-79	9.15	30	12	19	30	12	9.85	Sonic	8
52	LDG	6.5	80-119	9.5	30	12	22.5	30	12	13	Sonic	8
52	LDG	6.5	0-39	8.75	1	1	3.75	2	1	19	Sonic	8
52	LDG	6.5	120-159	9.5	30	12	10	31	12	24.5	Sonic	8
51	LDG	7.3	40-79	9	30	12	20.75	1	13	35.75	Sonic	8
51	LDG	7.3	80-119	4.5	22	12	17.5	23	12	37	Sonic	8
51	LDG	7.3	120-159	9	30	12	2.75	2	13	41.75	Sonic	8
51	LDG	7.3	0-39	6.5	3	1	16	5	1	57.5	Sonic	8
50	LDG	7.2	120-159	16	18	12	15.17	20	12	47.17	Sonic	8
50	LDG	7.2	0-39	14.75	18	12	16.15	20	12	49.4	Sonic	8
50	LDG	7.2	80-119	14.75	18	12	17.75	20	12	51	Sonic	8
50	LDG	7.2	40-79	13.5	20	12	0.5	24	12	83	Sonic	8
49	LDG	6.8	80-119	0	21	12	2	21	12	2	Sonic	8
49	LDG	6.8	120-159	0	21	12	2	21	12	2	Sonic	8
49	LDG	6.8	40-79	18.5	16	12	22.5	16	12	4	Sonic	8
49	LDG	6.8	0-39	15.5	16	12	0.5	17	12	9	Sonic	8
48	LDG	8.5	40-79	11.2	12	12	22.5	14	12	59.3	Sonic	8
48	LDG	8.5	0-39	13.5	18	12	16	18	12	72.75	Sonic	8
48	LDG	8.5	120-159	21.5	12	12	15.5	16	12	90	Sonic	8
48	LDG	8.5	80-119	19.15	12	12	0	17	12	100.85	Sonic	8
47	LDG	7.4	80-119	10.5	11	12	12	12	12	25.5	Sonic	8
47	LDG	7.4	120-159	21	8	12	9.5	10	12	36.5	Sonic	8
47	LDG	7.4	40-79	14.75	17	12	21.15	17	12	36.9	Sonic	8
47	LDG	7.4	0-39	13.5	8	12	22	10	12	56.5	Sonic	8
46	LDG	7.8	40-79	13.75	6	12	1	7	12	11.25	Sonic	8
46	LDG	7.8	120-159	20.5	5	12	8	6	12	11.5	Sonic	8
46	LDG	7.8	0-39	5	5	12	20.5	5	12	15.5	Sonic	8
46	LDG	7.8	80-119	8	5	12	0	6	12	16	Sonic	8
45	LDG	8	80-119	7	3	12	1	4	12	18	Sonic	8
45	LDG	8	0-39	1	3	12	19.5	3	12	18.5	Sonic	8
45	LDG	8	120-159	13.5	3	12	9	4	12	19.5	Sonic	8
45	LDG	8	40-79	3	3	12	23	3	12	20	Sonic	8
44	LDG	8.7	0-39	4.15	30	11	3	2	12	46.85	Sonic	8
44	LDG	8.7	120-159	19.5	30	11	20.5	2	12	49	Sonic	8
44	LDG	8.7	40-79	6.5	30	11	13	2	12	54.5	Sonic	8
44	LDG	8.7	80-119	11	30	11	1	3	12	62	Sonic	8
43	LDG	6.7	80-119	14.15	26	11	13	1	12	118.85	Sonic	8
43	LDG	6.7	120-159	14.5	26	11	20.5	1	12	126	Sonic	8
43	LDG	6.7	40-79	14.15	26	11	21.5	1	12	127.35	Sonic	8
43	LDG	6.7	0-39	14	26	11	0	2	12	130	Sonic	8
42	LDG	6.2	120-159	4.75	23	11	22.5	25	11	65.75	Sonic	Cores
42	LDG	6.2	80-119	12	23	11	13.75	26	11	73.75	Sonic	8
42	LDG	6.2	40-79	6.75	23	11	13.75	26	11	79	Sonic	8
42	LDG	6.2	0-39	4.75	23	11	14	26	11	81.25	Sonic	8
41	LDG	7.2	40-79	24.5	21	11	17	28	11	160.5	Sonic	8
41	LDG	7.2	80-119	5	21	11	22.5	27	11	161.5	Sonic	8
41	LDG	7.2	120-159	10	21	11	20.75	29	11	202.75	Sonic	8
41	LDG	7.2	0-39	11.5	27	11	5	5	12	279.25	Sonic	8
40	LDG	7.9	0-39	11	15	11	17	15	11	6	Sonic	8
40	LDG	7.9	120-159	1	16	11	8.5	16	11	7.5	Sonic	8
40	LDG	7.9	80-119	17	15	11	1.5	16	11	8.5	Sonic	8
40	LDG	7.9	40-79	11	15	11	1.5	16	11	14.5	Sonic	8
39	LDG	5.8	40-79	1	16	1	5	18	1	52	Sonic	8
39	LDG	5.8	120-159	11.75	16	1	6.15	19	1	66.4	Sonic	8
39	LDG	5.8	0-39	20.5	15	1	20	18	1	71.5	Sonic	8
39	LDG	5.8	80-119	8.75	16	1	9	19	1	72.25	Sonic	8
38	LDG	6.4	120-159	7	19	1	16.5	19	1	9.5	Sonic	8
38	LDG	6.4	0-39	5.5	19	1	15.75	19	1	10.25	Sonic	8
38	LDG	6.4	40-79	5.5	19	1	20	19	1	14.5	Sonic	8
38	LDG	6.4	80-119	6	19	1	4.5	20	1	22.5	Sonic	8
37	LDG	10	40-79	9	21	1	5.15	22	1	20.15	Sonic	8
37	LDG	10	0-39	9	21	1	9.5	22	1	24.5	Sonic	8
37	LDG	10	80-119	10	22	1	12	23	1	26	Sonic	8
37	LDG	10	120-159	10	22	1	22.75	23	1	36.75	Sonic	8
36	LDG	9.6	80-119	12	23	1	20.5	25	1	56.5	Sonic	8
36	LDG	9.6	120-159	19.75	23	1	6	26	1	58.25	Sonic	8
36	LDG	9.6	0-39	11.5	23	1	1.5	26	1	62	Sonic	8
36	LDG	9.6	40-79	11.5	23	1	5	26	1	65.5	Sonic	8
35	LDG	8.1	80-119	5.5	31	1	10	1	2	4.5	Sonic	8
35	LDG	8.1	40-79	5.5	31	1	7	1	2	1.5	Sonic	8
35	LDG	8.1	120-159	6.5	31	1	7.75	1	2	1.25	Sonic	8
35	LDG	8.1	0-39	7	30	1	21	30	1	14	Sonic	8
34	LDG	9.6	120-159	5	31	1	20.75	31	1	15.75	Sonic	8
34	LDG	9.6	0-39	19	30	1	23	31	1	28	Sonic	8
34	LDG	9.6	40-79	19	30	1	31	31	1	36	Sonic	8
34	LDG	9.6	80-119	5	30	1	2	31	2	741	Sonic	8
33	LDG	7.1	120-159	11	6	2	1.19	7	2	14.19	Sonic	8
33	LDG	7.1	40-79	10	6	2	9	7	2	23	Sonic	8
33	LDG	7.1	0-39	10	6	2	10	7	2	24	Sonic	8
33	LDG	7.1	80-119	10	6	2	20	7	2	34	Sonic	8
32	LDG	6.8	80-119	11.75	12	4	14	12	4	2.25	Sonic	8
32	LDG	6.8	0-39	14	6	2	5	7	2	15	Sonic	8
32	LDG	6.8	120-159	14.17	10	4	19.5	11	4	29.33	Sonic	8
32	LDG	6.8	40-79	14.5	6	2	3.5	8	2	37	Sonic	8
31	LDG	7.4	40-79	21.17	10	4	11.33	11	4	14.16	Sonic	8
31	LDG	7.4	120-159	21.17	10	4	11.33	11	4	14.16	Sonic	8
31	LDG	7.4	0-39	7	14	4	23	14	4	16	Sonic	8
31	LDG	7.4	80-119	12	12	4	4.15	13	4	16.15	Sonic	8
30	LDG	7.2	120-159	17	17	4	21	17	4	4	Sonic	8
30	LDG	7.2	40-79	11.5	12	4	17.5	12	4	6	Sonic	8
30	LDG	7.2	80-119	0	13	4	6.75	13	4	6.75	Sonic	8
30	LDG	7.2	0-39	10.5	12	4	21	17	4	130.5	Sonic	8
29	LDG	7.1	0-39	13.5	13	11	5	21	11	183.5	Sonic	8
29	LDG	7.1	120-159	13.5	26	11	8	5	12	210.5	Sonic	8
29	LDG	7.1	40-79	14	13	11	18.75	24	11	268.75	Sonic	8
29	LDG	7.1	80-119	14	13	11	17.15	25	11	291.15	Sonic	8
28	LDG	8.4	80-99	15.5	2	12	18.4	2	12	2.9	Kay	8
28	LDG	8.4	0-19	11.75	1	12	15	1	12	3.25	Kay	Cores
28	LDG	8.4	40-59	14.5	2	12	18	2	12	3.5	Kay	8
28	LDG	8.4	60-79	15.5	2	12	20	2	12	4.5	Kay	8
28	LDG	8.4	20-39	11.75	1	12	16.5	1	12	4.75	Kay	8
28	LDG	8.4	100-119	15.5	2	12	20.4	2	12	4.9	Kay	8
28	LDG	8.4	120-139	10	4	12	15	4	12	5	Kay	8
28	LDG	8.4	140-159	20	2	12	1.75	3	12	5.75	Kay	8
27	LDG	10	40-59	15.5	29	11	9.5	1	12	42	Kay	8
27	LDG	10	120-139	10	4	12	19.75	6	12	57.75	Kay	8
27	LDG	10	60-79	15.5	29	11	4.75	2	12	61.25	Kay	8
27	LDG	10	100-119	20.5	29	11	11.5	2	12	63	Kay	8
27	LDG	10	0-19	15	29	11	9.5	2	12	66.5	Kay	8
27	LDG	10	80-99	20	29	11	18	2	12	70	Kay	8
27	LDG	10	140-159	20.75	29	11	5.5	3	12	80.75	Kay	8
27	LDG	10	20-39	15	29	11	9.75	3	12	90.75	Kay	8
26	LDG	7.4	80-99	12.5	27	11	10.75	28	11	22.25	Kay	8
26	LDG	7.4	0-19	12.5	27	11	11.15	28	11	22.65	Kay	8
26	LDG	7.4	40-59	12.5	27	11	14	28	11	25.5	Kay	8
26	LDG	7.4	140-159	13.15	27	11	15.15	28	11	26	Kay	8
26	LDG	7.4	120-139	12.75	27	11	18.5	28	11	29.75	Kay	8
26	LDG	7.4	100-119	12.5	27	11	20	28	11	31.5	Kay	8
26	LDG	7.4	60-79	12.5	27	11	20.5	28	11	32	Kay	8
26	LDG	7.4	20-39	12.5	27	11	3.5	1	12	87	Kay	8
25	LDG	6.9	120-139	15	23	11	20.5	23	11	5.5	Kay	8
25	LDG	6.9	20-39	7.5	23	11	17.5	23	11	10	Kay	8
25	LDG	6.9	40-59	9.5	23	11	20	23	11	10.5	Kay	8
25	LDG	6.9	100-119	15	23	11	1.5	24	11	10.5	Kay	8
25	LDG	6.9	80-99	10	23	11	21.75	23	11	11.75	Kay	8
25	LDG	6.9	140-159	15	23	11	4.75	24	11	13.75	Kay	8
25	LDG	6.9	60-79	9.75	23	11	2	24	11	16.25	Kay	8
25	LDG	6.9	0-19	7.15	23	11	24.5	23	11	17.35	Kay	8
24	LDG	7.2	80-99	13.5	20	11	21.15	20	11	7.65	Kay	8
24	LDG	7.2	40-59	13.5	20	11	21.5	20	11	8	Kay	8
24	LDG	7.2	60-79	13.5	20	11	21.5	20	11	8	Kay	8
24	LDG	7.2	100-119	7	23	11	15	23	11	8	Kay	8
24	LDG	7.2	120-139	16.75	20	11	6	21	11	13.25	Kay	8
24	LDG	7.2	20-39	13.5	20	11	4	21	11	14.5	Kay	8
24	LDG	7.2	0-19	13.5	20	11	5.5	21	11	16	Kay	8
24	LDG	7.2	140-159	16.75	20	11	10.25	21	11	17.5	Kay	8
23	LDG	10	80-119	9.75	21	4	4.5	22	4	18.75	Sonic	8
23	LDG	10	40-79	9.75	21	4	5.15	22	4	19.4	Sonic	8
23	LDG	10	120-159	17	18	4	13	19	4	20	Sonic	8
23	LDG	10	0-39	9.75	21	4	16.5	22	4	47.25	Sonic	8
22	LDG	8.1	40-79	12.5	14	4	15.75	14	4	3.25	Sonic	8
22	LDG	8.1	0-39	10	14	4	15.5	14	4	5.5	Sonic	8
22	LDG	8.1	80-119	12.5	14	4	18.5	14	4	6	Sonic	8
22	LDG	8.1	120-159	9	29	4	14.12	29	4	9.12	Sonic	8
21	LDG	9.4	40-59	10	30	1	2	1	2	16	Kay	8
21	LDG	9.4	0-19	10	30	1	4	31	1	18	Kay	8
21	LDG	9.4	140-159	10	30	1	10	1	2	24	Kay	8
21	LDG	9.4	120-139	10	30	1	12	31	1	26	Kay	8
21	LDG	9.4	100-119	10	30	1	16.5	31	1	30.5	Kay	8
21	LDG	9.4	80-99	10	30	1	17.15	31	1	31.15	Kay	8
21	LDG	9.4	20-39	10	30	1	19	31	1	33	Kay	8
21	LDG	9.4	60-79	10	30	1	20	31	1	34	Kay	8
20	LDG	12.1	100-119	22	23	1	9.5	26	1	59.5	Kay	8
20	LDG	12.1	0-19	16.15	22	1	8	25	1	63.85	Kay	8
20	LDG	12.1	20-39	16.15	22	1	18.5	25	1	74.35	Kay	Cores
20	LDG	12.1	80-99	21.5	23	1	6	27	1	80.5	Kay	8
20	LDG	12.1	120-139	22	23	1	9	27	1	83	Kay	8
20	LDG	12.1	140-159	22	23	1	16.5	27	1	90.5	Kay	8
20	LDG	12.1	60-79	20.15	23	1	15.5	27	1	91.35	Kay	8
20	LDG	12.1	40-59	20	22	1	22.15	26	1	98.15	Kay	8
19	LDG	9.3	120-159	8.15	6	11	16	9	11	79.85	Sonic	8
19	LDG	9.3	80-119	6.15	6	11	16	9	11	81.85	Sonic	8
19	LDG	9.3	0-39	2.45	5	11	19.15	8	11	88.7	Sonic	8
19	LDG	9.3	40-79	2.12	6	11	5	10	11	98.88	Sonic	8
18	LDG	5.8	100-119	19	21	1	11.5	22	1	16.5	Kay	8
18	LDG	5.8	40-59	22	20	1	0.5	22	1	26.5	Kay	8
18	LDG	5.8	140-159	9	21	1	16	22	1	31	Kay	8
18	LDG	5.8	20-39	21	20	1	7	22	1	34	Kay	8
18	LDG	5.8	80-99	0	21	1	12.5	22	1	36.5	Kay	8
18	LDG	5.8	120-139	9	21	1	21.5	22	1	36.5	Kay	8
18	LDG	5.8	60-79	23.5	20	1	12.5	22	1	37	Kay	8
18	LDG	5.8	0-19	18.75	20	1	12	22	1	41.25	Kay	8
17	LDG	6.9	100-119	15	17	1	23.5	20	1	80.5	Kay	8
17	LDG	6.9	0-19	15	17	1	1	21	1	82	Kay	8
17	LDG	6.9	40-59	15	17	1	1.5	21	1	82.5	Kay	8
17	LDG	6.9	80-99	15	17	1	6	21	1	87	Kay	8
17	LDG	6.9	140-159	13	19	1	6.17	23	1	89.17	Kay	8
17	LDG	6.9	20-39	15	17	1	8.5	21	1	89.5	Kay	8
17	LDG	6.9	60-79	15	17	1	10.75	21	1	91.75	Kay	8
17	LDG	6.9	120-139	15	17	1	14.5	21	1	95.5	Kay	8
16	LDG	7	120-139	15	16	1	22	16	1	7	Kay	8
16	LDG	7	140-159	16	16	1	5	17	1	13	Kay	8
16	LDG	7	40-59	14.5	16	1	4.75	17	1	14.25	Kay	8
16	LDG	7	100-119	15	16	1	5.5	17	1	14.5	Kay	8
16	LDG	7	60-79	14.5	16	1	6	17	1	15.5	Kay	8
16	LDG	7	80-99	14.5	16	1	9	17	1	18.5	Kay	8
16	LDG	7	0-19	14.5	16	1	10.15	17	1	19.65	Kay	8
16	LDG	7	20-39	14.5	16	1	11.15	17	1	20.65	Kay	8
15	LDG	8.3	120-139	4.5	8	1	5	10	1	48.5	Kay	8
15	LDG	8.3	100-119	3.75	8	1	4.75	10	1	49	Kay	8
15	LDG	8.3	80-99	2	8	1	6	10	1	52	Kay	8
15	LDG	8.3	140-159	9.15	19	1	14.75	21	1	53.6	Kay	8
15	LDG	8.3	40-59	0.75	8	1	6.5	10	1	53.75	Kay	8
15	LDG	8.3	60-79	2	8	1	11.15	10	1	57.15	Kay	8
15	LDG	8.3	0-19	23	7	1	15.5	10	1	64.5	Kay	8
15	LDG	8.3	20-39	23	7	1	23.5	10	1	72.5	Kay	8
14	LDG	9.1	60-79	17.5	25	11	9.5	28	11	64	Kay	8
14	LDG	9.1	20-39	6.5	27	11	4	30	11	69.5	Kay	8
14	LDG	9.1	140-159	15.25	27	11	12.75	30	11	69.5	Kay	8
14	LDG	9.1	80-99	17.5	25	11	2.15	29	11	80.65	Kay	8
14	LDG	9.1	100-119	17.5	25	11	2.15	29	11	80.65	Kay	8
14	LDG	9.1	120-139	17.5	25	11	21	29	11	99.5	Kay	8
14	LDG	9.1	0-19	16.75	25	11	10.75	30	11	114	Kay	8
14	LDG	9.1	40-59	17.5	25	11	144	29	11	222.5	Kay	8
13	LDG	7.2	60-79	17.15	5	1	19.5	5	1	2.35	Kay	8
13	LDG	7.2	80-99	17.15	5	1	19.5	5	1	2.35	Kay	8
13	LDG	7.2	100-119	17.15	5	1	19.5	5	1	2.35	Kay	8
13	LDG	7.2	120-139	17.15	5	1	20	5	1	2.85	Kay	8
13	LDG	7.2	140-159	17.15	5	1	20.4	5	1	3.25	Kay	8
13	LDG	7.2	20-39	17.15	5	1	20.5	5	1	3.35	Kay	8
13	LDG	7.2	40-59	17.15	5	1	21	5	1	3.85	Kay	8
13	LDG	7.2	0-19	17.15	5	1	22	5	1	4.85	Kay	Cores
12	LDG	7.8	20-39	15.15	4	1	22.5	4	1	7.35	Kay	8
12	LDG	7.8	0-19	14.5	4	1	23.5	4	1	9	Kay	8
12	LDG	7.8	100-119	17.5	4	1	5	5	1	11.5	Kay	8
12	LDG	7.8	40-59	15.15	4	1	3	5	1	11.85	Kay	8
12	LDG	7.8	60-79	17.5	4	1	13	5	1	19.5	Kay	8
12	LDG	7.8	80-99	17.5	4	1	13.5	5	1	20	Kay	8
12	LDG	7.8	120-139	17	4	1	15	5	1	22	Kay	8
12	LDG	7.8	140-159	17	4	1	15.5	5	1	22.5	Kay	8
11	LDG	7	20-39	13.5	28	12	15.15	28	12	1.65	Kay	8
11	LDG	7	40-59	13.75	28	12	16.5	28	12	2.75	Kay	8
11	LDG	7	120-139	14	28	12	17	28	12	3	Kay	8
11	LDG	7	0-19	11.5	28	12	15.15	28	12	3.65	Kay	8
11	LDG	7	80-99	13.75	28	12	17.5	28	12	3.75	Kay	8
11	LDG	7	100-119	14	28	12	18	28	12	4	Kay	8
11	LDG	7	60-79	13.75	28	12	18	28	12	4.25	Kay	8
11	LDG	7	140-159	14.5	28	12	20	28	12	5.5	Kay	8
10	LDG	8	0-19	20.75	23	12	0.75	24	12	4	Kay	8
10	LDG	8	40-59	21	23	12	1	24	12	4	Kay	8
10	LDG	8	80-99	21	23	12	3	24	12	6	Kay	8
10	LDG	8	140-159	21	23	12	3	24	12	6	Kay	8
10	LDG	8	100-119	21	23	12	5	24	12	8	Kay	8
10	LDG	8	20-39	21	23	12	6	24	12	9	Kay	8
10	LDG	8	60-79	21	23	12	9.7	24	12	12.7	Kay	8
10	LDG	8	120-139	21	23	12	11.5	24	12	14.5	Kay	8
9	LDG	8.6	140-159	2	20	12	12.75	20	12	10.75	Kay	8
9	LDG	8.6	60-79	2	20	12	14	20	12	12	Kay	8
9	LDG	8.6	80-99	2	20	12	14	20	12	12	Kay	8
9	LDG	8.6	40-59	1.5	20	12	15.75	20	12	14.25	Kay	8
9	LDG	8.6	100-119	2	20	12	16.75	20	12	14.75	Kay	8
9	LDG	8.6	0-19	16	18	12	7.5	19	12	15.5	Kay	8
9	LDG	8.6	20-39	1.5	20	12	17.15	20	12	15.65	Kay	8
9	LDG	8.6	120-139	2	20	12	22	20	12	20	Kay	8
8	LDG	5.7	20-39	11	17	11	19	17	11	8	Kay	8
8	LDG	5.7	120-139	12.5	17	11	21.5	17	11	9	Kay	8
8	LDG	5.7	60-79	11	17	11	21	17	11	10	Kay	8
8	LDG	5.7	80-99	12	17	11	23	17	11	11	Kay	8
8	LDG	5.7	100-119	12	17	11	23.5	17	11	11.5	Kay	8
8	LDG	5.7	40-59	11	17	11	23	17	11	12	Kay	8
8	LDG	5.7	140-159	12.5	17	11	6	18	11	17.5	Kay	8
8	LDG	5.7	0-19	11	17	11	24	18	11	37	Kay	8
7	LDG	10.9	100-119	10	17	12	6.75	18	12	20.75	Kay	8
7	LDG	10.9	60-79	9.75	17	12	8.15	18	12	22.4	Kay	8
7	LDG	10.9	80-99	9.75	17	12	9.75	18	12	24	Kay	8
7	LDG	10.9	20-39	9.5	17	12	16.5	18	12	31	Kay	8
7	LDG	10.9	40-59	9.75	17	12	18	18	12	32.25	Kay	8
7	LDG	10.9	140-159	10	17	12	5	19	12	43	Kay	8
7	LDG	10.9	0-19	9.5	17	12	7.75	19	12	46.25	Kay	8
7	LDG	10.9	120-139	10	17	12	18	19	12	56	Kay	8
6	LDG	6.3	0-19	9.75	11	12	11.45	11	12	1.7	Kay	8
6	LDG	6.3	40-59	13	13	12	15	13	12	2	Kay	8
6	LDG	6.3	60-79	13	13	12	15	13	12	2	Kay	8
6	LDG	6.3	100-119	13	13	12	15	13	12	2	Kay	8
6	LDG	6.3	120-139	13	13	12	15	13	12	2	Kay	8
6	LDG	6.3	20-39	13	13	12	15.15	13	12	2.15	Kay	8
6	LDG	6.3	140-159	2.5	15	12	4.75	15	12	2.25	Kay	8
6	LDG	6.3	80-99	13	13	12	16	13	12	3	Kay	8
5	LDG	8.2	0-19	14.5	6	12	12.75	7	12	22.25	Kay	Cores
5	LDG	8.2	120-139	10	9	12	10	10	12	24	Kay	8
5	LDG	8.2	20-39	14.5	6	12	17.5	7	12	27	Kay	8
5	LDG	8.2	80-99	10	9	12	13.15	10	12	27.15	Kay	8
5	LDG	8.2	100-119	10	9	12	13.15	10	12	27.15	Kay	8
5	LDG	8.2	40-59	14.5	6	12	20	7	12	29.5	Kay	8
5	LDG	8.2	140-159	10	9	12	15.5	10	12	29.5	Kay	8
5	LDG	8.2	60-79	14.5	6	12	21	7	12	30.5	Kay	8
4	LDG	9.7	60-79	9	4	12	18	4	12	9	Kay	8
4	LDG	9.7	20-39	9	4	12	5	5	12	20	Kay	8
4	LDG	9.7	40-59	9	4	12	5	5	12	20	Kay	8
4	LDG	9.7	100-119	9	4	12	5.19	5	12	20.19	Kay	8
4	LDG	9.7	140-159	9	4	12	6	5	12	21	Kay	8
4	LDG	9.7	0-19	9	4	12	9.5	5	12	24.5	Kay	8
4	LDG	9.7	120-139	9	4	12	9.5	5	12	24.5	Kay	8
4	LDG	9.7	80-99	9	4	12	10.15	5	12	25.15	Kay	8
3	LDG	7.3	120-139	16.5	7	11	18	7	11	1.5	Kay	8
3	LDG	7.3	20-39	13	7	11	15	7	11	2	Kay	8
3	LDG	7.3	100-119	13	7	11	15.75	7	11	2.75	Kay	8
3	LDG	7.3	40-59	13	7	11	16	7	11	3	Kay	8
3	LDG	7.3	140-159	16.5	7	11	20	7	11	3.5	Kay	8
3	LDG	7.3	0-19	11.5	7	11	15.25	7	11	3.75	Kay	8
3	LDG	7.3	80-99	13	7	11	17	7	11	4	Kay	8
3	LDG	7.3	60-79	13	7	11	17.5	7	11	4.5	Kay	8
2	LDG	7.5	120-139	18.75	2	11	22	2	11	3.25	Kay	8
2	LDG	7.5	40-59	18.75	2	11	1	3	11	6.25	Kay	8
2	LDG	7.5	20-39	18.75	2	11	2	3	11	7.25	Kay	8
2	LDG	7.5	140-159	18.75	2	11	2.75	3	11	8	Kay	8
2	LDG	7.5	0-19	18.5	2	11	4.15	3	11	9.65	Kay	8
2	LDG	7.5	100-119	18.75	2	11	4.5	3	11	9.75	Kay	8
2	LDG	7.5	80-99	18.75	2	11	5	3	11	10.25	Kay	8
2	LDG	7.5	60-79	18.75	2	11	6	3	11	11.25	Kay	8
1	LDG	8	140-159	7.15	30	10	6.15	1	11	23	Kay	8
1	LDG	8	40-59	7.15	30	10	6.5	1	11	23.35	Kay	8
1	LDG	8	60-79	7.15	30	10	21.15	31	10	38	Kay	8
1	LDG	8	0-19	7.15	30	10	22.5	31	10	39.35	Kay	8
1	LDG	8	20-39	7.15	30	10	24	31	10	40.85	Kay	8
1	LDG	8	120-139	7.15	30	10	24	31	10	40.85	Kay	8
1	LDG	8	100-119	18.5	30	10	8.25	4	11	85.75	Kay	8
1	LDG	8	80-99	18.5	30	10	9.75	4	11	87.25	Kay	8

## Sheet: MBCs - MBCs
MBCs
Patients	CellTypes	Size_MBs	IDs	Start_time	Start_day	Start_month	End_time	End_day	End_month	Durtion_hr	Location	Cores
1	MBC	10	0-19	7.5	30	10	20	30	10	12.5	Kay	8
1	MBC	10	20-39	8.5	30	10	2	31	10	17.5	Kay	8
1	MBC	10	40-59	9.5	30	10	2	31	10	16.5	Kay	8
1	MBC	10	60-79	9.5	30	10	20	30	10	10.5	Kay	8
1	MBC	10	80-99	19.5	2	11	7.45	3	11	11.95	Kay	8
1	MBC	10	100-119	20	2	11	9.5	3	11	13.5	Kay	8
1	MBC	10	120-139	10.15	30	10	21.5	30	10	11.35	Kay	8
1	MBC	10	140-159	11.5	30	10	19.15	30	10	7.65	Kay	8
2	MBC	11.2	0-19	20.5	2	11	15.5	3	11	19	Kay	8
2	MBC	11.2	20-39	20.5	2	11	19.75	3	11	23.25	Kay	8
2	MBC	11.2	40-59	20.5	2	11	15.5	3	11	19	Kay	8
2	MBC	11.2	60-79	20.5	2	11	20.5	3	11	24	Kay	8
2	MBC	11.2	80-99	7.5	16	11	10	16	11	2.5	Kay	8
2	MBC	11.2	100-119	21.75	2	11	13.5	3	11	15.75	Kay	8
2	MBC	11.2	120-139	21.75	2	11	18.5	4	11	44.75	Kay	8
2	MBC	11.2	140-159	9	16	11	8	17	11	23	Kay	8
3	MBC	10.4	0-19	4.5	15	11	17.5	17	11	61	Kay	8
3	MBC	10.4	20-39	21.75	20	11	10.5	22	11	36.75	Kay	8
3	MBC	10.4	40-59	22	20	11	12	23	11	62	Kay	8
3	MBC	10.4	60-79	22	20	11	5	23	11	55	Kay	8
3	MBC	10.4	80-99	5.5	15	11	13.5	17	11	56	Kay	8
3	MBC	10.4	100-119	5.5	15	11	20.5	15	11	15	Kay	8
3	MBC	10.4	120-139	6	15	11	13.5	17	11	55.5	Kay	8
3	MBC	10.4	140-159	6	15	11	16.5	17	11	58.5	Kay	8
4	MBC	13.9	0-19	9	4	12	19.5	6	12	58.5	Kay	8
4	MBC	13.9	20-39	9.12	4	12	12.5	7	12	75.38	Kay	8
4	MBC	13.9	40-59	14	5	12	8.75	7	12	42.75	Kay	8
4	MBC	13.9	60-79	8.5	9	12	15.75	13	12	103.25	Kay	8
4	MBC	13.9	80-99	8.75	9	12	5.75	12	12	69	Kay	8
4	MBC	13.9	100-119	15.5	5	12	13	8	12	69.5	Kay	8
4	MBC	13.9	120-139	15.75	5	12	1.15	8	12	57.4	Kay	8
4	MBC	13.9	140-159	9	9	12	23.15	12	12	86.15	Kay	8
5	MBC	13.6	0-19	10	9	12	2	14	12	112	Kay	8
5	MBC	13.6	20-39	10	9	12	14.15	12	12	76.15	Kay	8
5	MBC	13.6	40-59	10	9	12	12.5	13	12	98.5	Kay	8
5	MBC	13.6	60-79	10	9	12	22	13	12	108	Kay	8
5	MBC	13.6	80-99	3.5	15	12	19	19	12	222.5	Kay	8
5	MBC	13.6	100-119	10.12	9	12	20.75	14	12	130.63	Kay	8
5	MBC	13.6	120-139	10.2	9	12	1.5	13	12	87.3	Kay	8
5	MBC	13.6	140-159	10.75	9	12	7.5	11	12	44.75	Kay	8
6	MBC	9.7	0-19	2.75	15	12	22	15	12	19.25	Kay	8
6	MBC	9.7	20-39	3	15	12	2	16	12	23	Kay	8
6	MBC	9.7	40-59	9.5	17	12	6	18	12	20.5	Kay	8
6	MBC	9.7	60-79	3.5	15	12	4.15	16	12	24.65	Kay	8
6	MBC	9.7	80-99	13.5	16	12	1.5	17	12	12	Kay	8
6	MBC	9.7	100-119	5	16	12	15	17	12	34	Kay	8
6	MBC	9.7	120-139	6.5	16	12	12.5	17	12	30	Kay	8
6	MBC	9.7	140-159	6.5	16	12	6	17	12	23.5	Kay	8
7	MBC	10.5	0-19	9.5	18	12	22	19	12	36.5	Kay	8
7	MBC	10.5	20-39	9.5	18	12	22	20	12	60.5	Kay	8
7	MBC	10.5	40-59	9.5	18	12	9.5	20	12	48	Kay	8
7	MBC	10.5	60-79	9.5	18	12	13.15	20	12	51.65	Kay	8
7	MBC	10.5	80-99	9.5	18	12	10	21	12	72.5	Kay	8
7	MBC	10.5	100-119	9.5	18	12	16.5	20	12	55	Kay	8
7	MBC	10.5	120-139	9.5	18	12	4	21	12	66.5	Kay	8
7	MBC	10.5	140-159	9.5	18	12	17	20	12	55.5	Kay	8
8	MBC	10.3	0-19	21.5	24	11	22.5	27	11	73	Kay	Cores
8	MBC	10.3	20-39	21.5	24	11	20.75	27	11	71.25	Kay	8
8	MBC	10.3	40-59	21.5	24	11	22	27	11	72.5	Kay	8
8	MBC	10.3	60-79	14.75	25	11	15.5	28	11	72.75	Kay	8
8	MBC	10.3	80-99	15	25	11	9	29	11	90	Kay	8
8	MBC	10.3	100-119	15	25	11	11.5	28	11	68.5	Kay	8
8	MBC	10.3	120-139	15.75	25	11	1.5	29	11	81.75	Kay	8
8	MBC	10.3	140-159	16.5	25	11	13.5	28	11	69	Kay	8
9	MBC	12.2	0-19	19.5	23	12	23.5	27	12	100	Kay	8
9	MBC	12.2	20-39	19.75	23	12	13.5	27	12	89.75	Kay	8
9	MBC	12.2	40-59	19.75	23	12	7	28	12	107.25	Kay	8
9	MBC	12.2	60-79	20.5	23	12	4	28	12	103.5	Kay	8
9	MBC	12.2	80-99	20.5	23	12	22	28	12	121.5	Kay	8
9	MBC	12.2	100-119	20.5	23	12	11	27	12	86.5	Kay	8
9	MBC	12.2	120-139	20.5	23	12	14.5	28	12	114	Kay	8
9	MBC	12.2	140-159	20.5	23	12	17.5	2	13	213	Kay	8
10	MBC	11.6	0-19	7.5	24	12	6.5	27	12	71	Kay	8
10	MBC	11.6	20-39	7.5	24	12	3	31	12	163.5	Kay	8
10	MBC	11.6	40-59	7.5	24	12	11.75	26	12	52.25	Kay	8
10	MBC	11.6	60-79	7.5	24	12	7	31	12	167.5	Kay	8
10	MBC	11.6	80-99	7.75	24	12	8.75	27	12	73	Kay	8
10	MBC	11.6	100-119	7.75	24	12	20.5	26	12	60.75	Kay	8
10	MBC	11.6	120-139	8	24	12	10	26	12	50	Kay	8
10	MBC	11.6	140-159	8	24	12	21.5	26	12	61.5	Kay	8
11	MBC	11.7	0-19	15.5	28	12	12	29	12	20.5	Kay	8
11	MBC	11.7	20-39	15.5	28	12	15	29	12	23.5	Kay	8
11	MBC	11.7	40-59	8	3	1	12	3	1	22.5	Kay	8
11	MBC	11.7	60-79	16	28	12	11.5	29	12	19.5	Kay	8
11	MBC	11.7	80-99	16	28	12	10.5	29	12	18.5	Kay	8
11	MBC	11.7	100-119	16.5	28	12	15	29	12	22.5	Kay	8
11	MBC	11.7	120-139	16.5	28	12	10	29	12	17.5	Kay	8
11	MBC	11.7	140-159	12	3	1	16	3	1	20	Kay	8
12	MBC	11.2	0-19	19	4	1	2.5	9	1	103.5	Kay	8
12	MBC	11.2	20-39	19.15	4	1	0.18	9	1	101.03	Kay	8
12	MBC	11.2	40-59	21	4	1	16	9	1	115	Kay	8
12	MBC	11.2	60-79	0.5	9	1	19	12	1	90.5	Kay	8
12	MBC	11.2	80-99	23.5	4	1	12.75	9	1	109.25	Kay	8
12	MBC	11.2	100-119	23.5	4	1	16.5	9	1	113	Kay	8
12	MBC	11.2	120-139	23.75	4	1	4.5	9	1	100.75	Kay	8
12	MBC	11.2	140-159	0	5	1	11	8	1	83	Kay	8
13	MBC	12.2	0-19	4.5	7	1	8	9	1	51.5	Kay	8
13	MBC	12.2	20-39	4.5	7	1	5.75	9	1	49.25	Kay	8
13	MBC	12.2	40-59	4.5	7	1	18.5	8	1	38	Kay	8
13	MBC	12.2	60-79	4.5	7	1	14	8	1	33.5	Kay	8
13	MBC	12.2	80-99	4.5	7	1	10.5	8	1	30	Kay	8
13	MBC	12.2	100-119	4.5	7	1	2	8	1	21.5	Kay	8
13	MBC	12.2	120-139	4.5	7	1	18.5	8	1	38	Kay	8
13	MBC	12.2	140-159	4.5	7	1	3.5	10	1	71	Kay	8
14	MBC	10.8	0-19	18	25	11	23	26	11	29	Kay	8
14	MBC	10.8	20-39	18	25	11	23	26	11	29	Kay	8
14	MBC	10.8	40-59	19.5	25	11	19.5	26	11	24	Kay	8
14	MBC	10.8	60-79	20	25	11	14	26	11	18	Kay	8
14	MBC	10.8	80-99	20.5	25	11	21.5	26	11	25	Kay	8
14	MBC	10.8	100-119	22	25	11	15.75	26	11	17.75	Kay	8
14	MBC	10.8	120-139	23	25	11	4	26	11	5	Kay	8
14	MBC	10.8	140-159	23	25	11	16	26	11	17	Kay	8
15	MBC	9.8	0-19	4.75	8	1	8	9	1	27.25	Kay	8
15	MBC	9.8	20-39	10	8	1	1.5	10	1	39.5	Kay	Cores
15	MBC	9.8	40-59	10.5	8	1	11	9	1	24.5	Kay	8
15	MBC	9.8	60-79	11	8	1	15.75	9	1	28.75	Kay	8
15	MBC	9.8	80-99	11	8	1	22	9	1	35	Kay	8
15	MBC	9.8	100-119	12	8	1	15.5	9	1	27.5	Kay	8
15	MBC	9.8	120-139	12	8	1	1.15	10	1	37.15	Kay	8
15	MBC	9.8	140-159	12	8	1	11	9	1	23	Kay	8
16	MBC	9.4	0-19	16	16	1	4	17	1	12	Kay	8
16	MBC	9.4	20-39	16	16	1	1.5	17	1	9.5	Kay	8
16	MBC	9.4	40-59	16	16	1	1.5	17	1	9.5	Kay	8
16	MBC	9.4	60-79	16	16	1	0	17	1	8	Kay	8
16	MBC	9.4	80-99	16	16	1	2	17	1	10	Kay	8
16	MBC	9.4	100-119	16.5	16	1	5.5	17	1	13	Kay	8
16	MBC	9.4	120-139	16.5	16	1	3	17	1	10.5	Kay	8
16	MBC	9.4	140-159	16.5	16	1	3.15	17	1	10.65	Kay	8
17	MBC	9.7	0-19	16.5	21	1	0.5	22	1	8	Kay	8
17	MBC	9.7	20-39	17.75	19	1	15.5	21	1	45.75	Kay	8
17	MBC	9.7	40-59	18.5	19	1	7	21	1	36.5	Kay	8
17	MBC	9.7	60-79	18.5	19	1	22.15	20	1	27.65	Kay	8
17	MBC	9.7	80-99	18.5	19	1	0.5	20	1	6	Kay	8
17	MBC	9.7	100-119	19.5	20	1	7.15	21	1	11.65	Kay	8
17	MBC	9.7	120-139	9.75	20	1	6.5	21	1	20.75	Kay	8
17	MBC	9.7	140-159	10.15	20	1	20.75	21	1	34.6	Kay	8
18	MBC	10	0-19	9	21	1	13	22	1	28	Kay	8
18	MBC	10	20-39	18	21	1	20.15	22	1	26.15	Kay	8
18	MBC	10	40-59	18	21	1	22.5	22	1	28.5	Kay	8
18	MBC	10	60-79	7.5	22	1	12.15	23	1	28.65	Kay	8
18	MBC	10	80-99	7.5	22	1	8	23	1	24.5	Kay	8
18	MBC	10	100-119	7.5	22	1	5	23	1	21.5	Kay	8
18	MBC	10	120-139	7.5	22	1	10.5	23	1	27	Kay	8
18	MBC	10	140-159	16.15	22	1	18	23	1	25.85	Kay	8
19	MBC	13.8	0-39	11	13	11	9.5	22	11	214.5	Sonic	8
19	MBC	13.8	40-79	11	13	11	22.75	20	11	179.75	Sonic	8
19	MBC	13.8	80-119	11.15	13	11	20	18	11	128.85	Sonic	8
19	MBC	13.8	120-159	11.15	13	11	9.75	19	11	142.6	Sonic	8
20	MBC	13.7	0-19	23.5	29	1	5.75	3	2	78.25	Kay	8
20	MBC	13.7	20-39	2	24	1	5.15	29	1	123.15	Kay	8
20	MBC	13.7	40-59	2	24	1	12.75	27	1	82.75	Kay	8
20	MBC	13.7	60-79	1.5	24	1	10.15	27	1	80.65	Kay	8
20	MBC	13.7	80-99	23.5	29	1	2.75	4	2	99.25	Kay	8
20	MBC	13.7	100-119	1.75	24	1	2.75	29	1	121	Kay	8
20	MBC	13.7	120-139	10	30	1	19	2	2	57	Kay	8
20	MBC	13.7	140-159	10	30	1	21	2	2	59	Kay	8
21	MBC	11.8	0-19	16.5	30	1	19.15	2	2	50.65	Kay	8
21	MBC	11.8	20-39	16.5	30	1	21	2	2	52.5	Kay	8
21	MBC	11.8	40-59	18	30	1	2	3	2	56	Kay	8
21	MBC	11.8	60-79	18	30	1	20	1	2	26	Kay	8
21	MBC	11.8	80-99	18	30	1	0	3	2	54	Kay	8
21	MBC	11.8	100-119	20	30	1	9	3	2	61	Kay	8
21	MBC	11.8	120-139	18.5	30	1	6.5	3	2	60	Kay	8
21	MBC	11.8	140-159	21	30	1	12	3	2	63	Kay	8
22	MBC	14.6	0-39	17.5	17	4	4.5	20	4	59	Sonic	8
22	MBC	14.6	40-79	19.1	17	4	6.75	21	4	83.65	Sonic	8
22	MBC	14.6	80-119	12.2	18	4	3.5	22	4	87.3	Sonic	8
22	MBC	14.6	120-159	12.5	18	4	18	21	4	77.5	Sonic	8
23	MBC	10.9	0-39	17.1	24	4	23	25	4	29.9	Sonic	8
23	MBC	10.9	40-79	18.5	19	4	6	21	4	35.5	Sonic	8
23	MBC	10.9	80-119	2.75	27	4	10.5	28	4	31.75	Sonic	Cores
23	MBC	10.9	120-159	23	25	4	3	27	4	28	Sonic	8
24	MBC	10.6	0-19	21.5	24	11	1.5	27	11	52	Kay	8
24	MBC	10.6	20-39	17	20	11	6.5	24	11	85.5	Kay	8
24	MBC	10.6	40-59	6	26	11	12.15	28	11	54.15	Kay	8
24	MBC	10.6	60-79	17	20	11	1	23	11	56	Kay	8
24	MBC	10.6	80-99	6.15	26	11	22.5	27	11	40.35	Kay	8
24	MBC	10.6	100-119	19.5	20	11	21.5	22	11	50	Kay	8
24	MBC	10.6	120-139	19.75	20	11	2.15	22	11	30.4	Kay	8
24	MBC	10.6	140-159	19.75	20	11	6	23	11	58.25	Kay	8
25	MBC	11	0-19	15	23	11	4	24	11	13	Kay	8
25	MBC	11	20-39	15	23	11	5.5	24	11	14.5	Kay	8
25	MBC	11	40-59	15	23	11	3	24	11	12	Kay	8
25	MBC	11	60-79	17	23	11	7	24	11	14	Kay	8
25	MBC	11	80-99	17.5	23	11	7.5	24	11	14	Kay	8
25	MBC	11	100-119	17.5	23	11	7.5	24	11	14	Kay	8
25	MBC	11	120-139	17.5	23	11	12	24	11	18.5	Kay	8
25	MBC	11	140-159	17.5	23	11	9	24	11	15.5	Kay	8
26	MBC	11.8	0-19	13.5	27	11	16.15	29	11	50.65	Kay	8
26	MBC	11.8	20-39	8.5	28	11	8.75	1	12	72.25	Kay	8
26	MBC	11.8	40-59	9	1	12	11.75	1	12	34.75	Kay	8
26	MBC	11.8	60-79	21	28	11	20.5	1	12	62	Kay	8
26	MBC	11.8	80-99	21	28	11	11	1	12	62	Kay	8
26	MBC	11.8	100-119	21	28	11	19	1	12	70	Kay	8
26	MBC	11.8	120-139	21	28	11	6.75	1	12	57.75	Kay	8
26	MBC	11.8	140-159	21	28	11	2	1	12	53	Kay	8
27	MBC	10.4	0-19	22	29	11	20.15	1	12	46.15	Kay	8
27	MBC	10.4	20-39	22	29	11	2.5	1	12	28.5	Kay	8
27	MBC	10.4	40-59	22.5	29	11	4	2	12	53.5	Kay	8
27	MBC	10.4	60-79	22.5	29	11	16	1	12	41.5	Kay	8
27	MBC	10.4	80-99	22.5	29	11	16.5	1	12	42	Kay	8
27	MBC	10.4	100-119	10	4	12	15.75	6	12	53.75	Kay	8
27	MBC	10.4	120-139	22.5	29	11	24	1	12	49.5	Kay	8
27	MBC	10.4	140-159	8.5	1	1	10	2	1	25.5	Kay	8
28	MBC	11.5	0-19	20	2	12	15.5	5	12	67.5	Kay	8
28	MBC	11.5	20-39	22	2	12	1.5	5	12	51.5	Kay	8
28	MBC	11.5	40-59	10.5	4	12	13	6	12	50.5	Kay	8
28	MBC	11.5	60-79	23	2	12	10.5	5	12	59.5	Kay	8
28	MBC	11.5	80-99	23	2	12	13.5	5	12	62.5	Kay	8
28	MBC	11.5	100-119	0.5	3	12	20.15	4	12	43.65	Kay	8
28	MBC	11.5	120-139	0.75	3	12	5.75	5	12	53	Kay	8
28	MBC	11.5	140-159	0.75	3	12	11	5	12	58.25	Kay	8
29	MBC	10.7	0-39	14	13	11	1	16	11	59	Sonic	8
29	MBC	10.7	40-79	14	13	11	10	16	11	68	Sonic	8
29	MBC	10.7	80-119	14	13	11	19	14	11	29	Sonic	8
29	MBC	10.7	120-159	14	13	11	7.75	15	11	41.75	Sonic	8
30	MBC	9.2	0-39	16.5	17	4	16	18	4	23.5	Sonic	8
30	MBC	9.2	40-79	7	13	4	4.5	14	4	21.5	Sonic	8
30	MBC	9.2	80-119	9.5	13	4	10	14	4	24.5	Sonic	8
30	MBC	9.2	120-159	6.5	14	4	6.5	15	4	24	Sonic	8
31	MBC	9.2	0-39	11.75	11	4	23	12	4	35.25	Sonic	8
31	MBC	9.2	40-79	11.75	11	4	21.15	12	4	33.4	Sonic	8
31	MBC	9.2	80-119	7.75	14	4	18.5	14	4	10.75	Sonic	8
31	MBC	9.2	120-159	9	12	4	23	12	4	14	Sonic	8
32	MBC	12	0-39	11	12	4	10	14	4	47	Sonic	8
32	MBC	12	40-79	19.5	10	4	23.75	12	4	52.25	Sonic	8
32	MBC	12	80-119	11	12	4	10.1	14	4	47.1	Sonic	8
32	MBC	12	120-159	20.15	10	4	10.15	12	4	38	Sonic	Cores
33	MBC	10.1	0-39	10	6	2	15.5	9	2	77.5	Sonic	8
33	MBC	10.1	40-79	10.15	6	2	1	10	2	86.85	Sonic	8
33	MBC	10.1	80-119	10.5	6	2	10	8	2	47.5	Sonic	8
33	MBC	10.1	120-159	9	12	4	16.5	15	4	79.5	Sonic	8
34	MBC	11	0-39	5.5	31	1	13.75	4	2	80.25	Sonic	8
34	MBC	11	40-79	5.5	31	1	6	3	2	48.5	Sonic	8
34	MBC	11	80-119	5.5	31	1	2	4	2	68.5	Sonic	8
34	MBC	11	120-159	5.5	31	1	8.5	4	2	75	Sonic	8
35	MBC	10.4	0-39	6.75	31	1	5	4	2	70.25	Sonic	8
35	MBC	10.4	40-79	14.57	10	4	17	10	4	62.43	Sonic	8
35	MBC	10.4	80-119	17	31	1	14.1	6	2	117.1	Sonic	8
35	MBC	10.4	120-159	17	31	1	18.5	4	2	73.5	Sonic	8
36	MBC	10.6	0-39	22.75	23	1	8.5	27	1	81.75	Sonic	8
36	MBC	10.6	40-79	6.75	24	1	19.15	27	1	84.4	Sonic	8
36	MBC	10.6	80-119	7.5	24	1	6	27	1	70.5	Sonic	8
36	MBC	10.6	120-159	8.5	24	1	22	26	1	61.5	Sonic	8
37	MBC	11.6	0-39	9.75	22	1	6.75	25	1	69	Sonic	8
37	MBC	11.6	40-79	9.75	22	1	19.75	23	1	34	Sonic	8
37	MBC	11.6	80-119	9.75	22	1	23.75	24	1	62	Sonic	8
37	MBC	11.6	120-159	10	22	1	10.15	24	1	48.15	Sonic	8
38	MBC	9.9	0-39	7.15	19	1	20	21	1	60.85	Sonic	8
38	MBC	9.9	40-79	9	19	1	8.15	22	1	71.15	Sonic	8
38	MBC	9.9	80-119	9	19	1	6.15	21	1	45.15	Sonic	8
38	MBC	9.9	120-159	9	19	1	9.15	23	1	96.15	Sonic	8
39	MBC	9.7	0-39	2.75	17	1	1.5	29	1	286.75	Sonic	8
39	MBC	9.7	40-79	3.14	17	1	5.75	28	1	266.61	Sonic	8
39	MBC	9.7	80-119	15	6	2	19	6	2	231	Sonic	8
39	MBC	9.7	120-159	15.75	17	1	10	27	1	234.25	Sonic	8
40	MBC	11.1	0-39	15	16	11	6.35	20	11	87.35	Sonic	8
40	MBC	11.1	40-79	15	16	11	5	20	11	86	Sonic	8
40	MBC	11.1	80-119	15	16	11	10	21	11	115	Sonic	8
40	MBC	11.1	120-159	15	16	11	2.5	21	11	107.5	Sonic	8
41	MBC	10.7	0-39	23.5	21	11	6.75	23	11	31.25	Sonic	8
41	MBC	10.7	40-79	4.15	22	11	12.75	23	11	32.6	Sonic	8
41	MBC	10.7	80-119	5	22	11	12	23	11	31	Sonic	8
41	MBC	10.7	120-159	8	22	11	21	23	11	37	Sonic	8
42	MBC	10	0-39	21	23	11	13.5	25	11	40.5	Sonic	8
42	MBC	10	40-79	1	30	11	1	1	12	24	Sonic	8
42	MBC	10	80-119	8.5	24	11	14.25	25	11	29.75	Sonic	8
42	MBC	10	120-159	1	1	12	14.5	1	12	13.5	Sonic	8
43	MBC	11.6	0-39	23	2	12	13.5	8	12	134.5	Sonic	8
43	MBC	11.6	40-79	22.5	27	11	15.5	3	12	137	Sonic	8
43	MBC	11.6	80-119	13.5	6	12	3.75	13	12	227.25	Sonic	8
43	MBC	11.6	120-159	3	28	11	16.5	3	12	133.5	Sonic	8
44	MBC	10.1	0-39	8	1	12	7.15	3	12	47.15	Sonic	8
44	MBC	10.1	40-79	13.15	1	12	19	3	12	53.85	Sonic	8
44	MBC	10.1	80-119	14.5	1	12	9.5	4	12	67	Sonic	8
44	MBC	10.1	120-159	20.5	1	12	17.5	3	12	45	Sonic	8
45	MBC	11.8	0-39	18.75	19	12	20.75	24	12	458	Sonic	8
45	MBC	11.8	40-79	12.15	20	12	21.15	28	12	537	Sonic	8
45	MBC	11.8	80-119	21.5	19	12	14	28	12	544.5	Sonic	8
45	MBC	11.8	120-159	12.15	20	12	19.1	27	12	510.95	Sonic	8
46	MBC	10.3	0-39	22.5	5	12	13.5	6	12	15	Sonic	8
46	MBC	10.3	40-79	0	6	12	9	6	12	9	Sonic	8
46	MBC	10.3	80-119	8	6	12	5.5	7	12	21.5	Sonic	8
46	MBC	10.3	120-159	9	6	12	18.5	6	12	9.5	Sonic	8
47	MBC	10.6	0-39	5	9	12	3.75	12	12	70.75	Sonic	Cores
47	MBC	10.6	40-79	15.5	9	12	4.75	13	12	85.25	Sonic	8
47	MBC	10.6	80-119	15.75	9	12	21.5	12	12	77.75	Sonic	8
47	MBC	10.6	120-159	20	9	12	19.15	12	12	71.15	Sonic	8
48	MBC	8.5	0-39	3.75	13	12	19.5	14	12	39.75	Sonic	8
48	MBC	8.5	40-79	4.75	13	12	15.75	15	12	59	Sonic	8
48	MBC	8.5	80-119	12	13	12	6.5	16	12	66.5	Sonic	8
48	MBC	8.5	120-159	13	13	12	12.75	17	12	95.75	Sonic	8
49	MBC	9.8	0-39	0	17	12	4	18	12	28	Sonic	8
49	MBC	9.8	40-79	0	17	12	12	18	12	36	Sonic	8
49	MBC	9.8	80-119	0.5	17	12	10.5	18	12	34	Sonic	8
49	MBC	9.8	120-159	0	17	12	20	21	12	116	Sonic	8
50	MBC	11	0-39	17	18	12	2	29	12	249	Sonic	8
50	MBC	11	40-79	20	18	12	23	26	12	195	Sonic	8
50	MBC	11	80-119	4	19	12	5.75	27	12	193.75	Sonic	8
50	MBC	11	120-159	7.75	19	12	4	28	12	212.25	Sonic	8
51	MBC	10.6	0-39	15	22	12	15	26	12	96	Sonic	8
51	MBC	10.6	40-79	15	22	12	15	26	12	96	Sonic	8
51	MBC	10.6	80-119	16	22	12	7.5	27	12	111.5	Sonic	8
51	MBC	10.6	120-159	22	22	12	16	26	12	90	Sonic	8
52	MBC	13.2	0-39	10.5	15	1	7.75	23	1	525.25	Sonic	8
52	MBC	13.2	40-79	10.5	15	1	19	22	1	512.5	Sonic	8
52	MBC	13.2	80-119	10.75	15	1	14	20	1	459.25	Sonic	8
52	MBC	13.2	120-159	10.75	15	1	7.75	24	1	549	Sonic	8
53	MBC	9.1	0-39	5	4	1	15	4	1	10	Sonic	8
53	MBC	9.1	40-79	22.5	5	1	13	5	1	-9.5	Sonic	8
53	MBC	9.1	80-119	15	4	1	4	5	1	13	Sonic	8
53	MBC	9.1	120-159	4	5	1	18	5	1	14	Sonic	8
54	MBC	9.1	0-39	16	8	1	18	12	1	98	Sonic	8
54	MBC	9.1	40-79	17	8	1	20	12	1	99	Sonic	8
54	MBC	9.1	80-119	17	8	1	2	11	1	57	Sonic	8
54	MBC	9.1	120-159	19	8	1	22.5	13	1	123.5	Sonic	8
55	MBC	9.3	0-39	11	12	1	4	14	1	41	Sonic	8
55	MBC	9.3	40-79	12	12	1	14.75	14	1	50.75	Sonic	8
55	MBC	9.3	80-119	17	12	1	18	13	1	25	Sonic	8
55	MBC	9.3	120-159	17.75	12	1	19	13	1	25.25	Sonic	8
56	MBC	10.4	0-39	5	18	1	11.15	18	1	84.15	Sonic	8
56	MBC	10.4	40-79	4.15	18	1	21	21	1	88.85	Sonic	8
56	MBC	10.4	80-119	19.75	13	1	3.1	17	1	79.35	Sonic	8
56	MBC	10.4	120-159	20.15	13	1	1	17	1	76.85	Sonic	8
